# Supplementary material for: Benzyl­chloridobis(quinolin-8-olato)tin(IV)
Source: Acta Crystallogr Sect E Struct Rep Online. 2009 Jul 11;65(Pt 8):m905. doi: 10.1107/S1600536809025902 (PMC2977110; doi:10.1107/S1600536809025902)
Supplement: Supplementary file 1 [file e-65-0m905-sup1.cif]

##############################################################################
###                                                                        ###
###        Electronic paper (Acta Crystallographica Section E)             ###
###                                                                        ###
##############################################################################
#                                                                            #
# This CIF contains the data in a paper accepted for publication in Acta     #
# Crystallographica Section E. It conforms to the requirements of Notes      #
# for Authors for Section E, and has been peer reviewed under the auspices   #
# of the IUCr Commission on Journals.                                        #
#                                                                            #
# Full details of the Crystallographic Information File format               #
# are given in the paper "The Crystallographic Information File (CIF):       #
# a New Standard Archive File for Crystallography" by S. R. Hall, F. H.      #
# Allen and I. D. Brown [Acta Cryst. (1991), A47, 655-685].                  #
#                                                                            #
# The current version of the core CIF dictionary is obtainable from          #
# ftp://ftp.iucr.org/pub/cif_core.dic. The current version number is 2.4.    #
#                                                                            #
# Software is freely available for graphical display of the structure(s) in  #
# this CIF.  For information consult the CIF home page http://www.iucr.org/  #
# cif/home.html                                                              #
#                                                                            #
# This file may be used for bona fide research purposes within the           #
# scientific community so long as proper attribution is given to the journal # 
# article from which it was obtained.                                        #
#                                                                            #
##############################################################################
                                             
data_I
_audit_creation_method     SHELXL-97
_chemical_name_systematic
;
Benzylchloridobis(quinolin-8-olato)tin(IV)
;
_chemical_name_common     ?
_chemical_formula_moiety     'C25 H19 Cl N2 O2 Sn'
_chemical_formula_sum     'C25 H19 Cl N2 O2 Sn'
_chemical_formula_iupac     '[Sn (C7 H7) (C9 H6 N O)2 Cl]'
_chemical_formula_weight     533.56
_chemical_melting_point     ?
_symmetry_cell_setting     Monoclinic
_symmetry_space_group_name_H-M     'P 21/n'
_symmetry_space_group_name_Hall     '-P 2yn'
loop_
    _symmetry_equiv_pos_as_xyz
    'x, y, z'
    '-x+1/2, y+1/2, -z+1/2'
    '-x, -y, -z'
    'x-1/2, -y-1/2, z-1/2'
_cell_length_a     11.6283(14)
_cell_length_b     10.6290(14)
_cell_length_c     17.948(2)
_cell_angle_alpha     90.00
_cell_angle_beta     94.296(2)
_cell_angle_gamma     90.00
_cell_volume     2212.1(5)
_cell_formula_units_Z     4
_cell_measurement_reflns_used     3464
_cell_measurement_theta_min     2.23
_cell_measurement_theta_max     24.10
_cell_measurement_temperature     273(2)
_exptl_crystal_description     block
_exptl_crystal_colour     yellow
_exptl_crystal_size_max     0.20
_exptl_crystal_size_mid     0.15
_exptl_crystal_size_min     0.12
_exptl_crystal_density_diffrn     1.602
_exptl_crystal_density_meas     ?
_exptl_crystal_density_method     'not measured'
_exptl_crystal_F_000     1064
_exptl_absorpt_coefficient_mu     1.300
_exptl_absorpt_correction_type     multi-scan
_exptl_absorpt_process_details     '(SADABS; Bruker, 2007)'
_exptl_absorpt_correction_T_min     0.7810
_exptl_absorpt_correction_T_max     0.8596
_exptl_special_details
;
;
_diffrn_ambient_temperature     273(2)
_diffrn_radiation_type     MoK\a
_diffrn_radiation_wavelength     0.71073
_diffrn_radiation_source     'fine-focus sealed tube'
_diffrn_radiation_monochromator     graphite
_diffrn_measurement_device_type     'Bruker APEXII'
_diffrn_measurement_method     '\f and \w'
_diffrn_detector_area_resol_mean     ?
_diffrn_reflns_number     14242
_diffrn_reflns_av_R_equivalents     0.0377
_diffrn_reflns_av_sigmaI/netI     0.0461
_diffrn_reflns_theta_min     2.02
_diffrn_reflns_theta_max     28.44
_diffrn_reflns_theta_full     28.44
_diffrn_measured_fraction_theta_max     0.973
_diffrn_measured_fraction_theta_full     0.973
_diffrn_reflns_limit_h_min     -14
_diffrn_reflns_limit_h_max     15
_diffrn_reflns_limit_k_min     -14
_diffrn_reflns_limit_k_max     9
_diffrn_reflns_limit_l_min     -24
_diffrn_reflns_limit_l_max     23
_diffrn_standards_number     0
_diffrn_standards_interval_count     0
_diffrn_standards_interval_time     0
_diffrn_standards_decay_%     0
_refine_special_details
;
Refinement of <i>F</i>^2^ against ALL reflections. The weighted <i>R</i>-factor
<i>wR</i> and goodness of fit <i>S</i> are based on <i>F</i>^2^, conventional
<i>R</i>-factors <i>R</i> are based on <i>F</i>, with <i>F</i> set to zero for
negative <i>F</i>^2^. The threshold expression of <i>F</i>^2^ >
\s(<i>F</i>^2^) is used only for calculating <i>R</i>-factors(gt) <i>etc</i>.
and is not relevant to the choice of reflections for refinement.
<i>R</i>-factors based on <i>F</i>^2^ are statistically about twice as large
as those based on <i>F</i>, and <i>R</i>- factors based on ALL data will be
even larger.
;
_reflns_number_total     5410
_reflns_number_gt     3930
_reflns_threshold_expression     I>2\s(I)
_refine_ls_structure_factor_coef     Fsqd
_refine_ls_matrix_type     full
_refine_ls_R_factor_all     0.0554
_refine_ls_R_factor_gt     0.0347
_refine_ls_wR_factor_gt     0.0690
_refine_ls_wR_factor_ref     0.0764
_refine_ls_goodness_of_fit_ref     1.016
_refine_ls_restrained_S_all     1.018
_refine_ls_number_reflns     5410
_refine_ls_number_parameters     281
_refine_ls_number_restraints     48
_refine_ls_hydrogen_treatment     constr
_refine_ls_weighting_scheme     calc
_refine_ls_weighting_details
                 'calc w=1/[\s^2^(Fo^2^)+(0.0307P)^2^] where P=(Fo^2^+2Fc^2^)/3'
_atom_sites_solution_hydrogens     geom
_atom_sites_solution_primary     direct
_atom_sites_solution_secondary     difmap
_refine_ls_shift/su_max     0.002
_refine_ls_shift/su_mean     0.000
_refine_diff_density_max     0.433
_refine_diff_density_min     -0.393
_refine_ls_extinction_method     'SHELXL97 (Sheldrick, 2008)'
_refine_ls_extinction_coef     0.00054(14)
_refine_ls_extinction_expression
                                  'Fc^*^=kFc[1+0.001xFc^2^\l^3^/sin(2\q)]^-1/4^'
loop_
    _atom_type_symbol
    _atom_type_description
    _atom_type_scat_dispersion_real
    _atom_type_scat_dispersion_imag
    _atom_type_scat_source
    'C' 'C' 0.0033 0.0016
                         'International Tables Vol C Tables 4.2.6.8 and 6.1.1.4'
    'H' 'H' 0.0000 0.0000
                         'International Tables Vol C Tables 4.2.6.8 and 6.1.1.4'
    'N' 'N' 0.0061 0.0033
                         'International Tables Vol C Tables 4.2.6.8 and 6.1.1.4'
    'O' 'O' 0.0106 0.0060
                         'International Tables Vol C Tables 4.2.6.8 and 6.1.1.4'
    'Cl' 'Cl' 0.1484 0.1585
                         'International Tables Vol C Tables 4.2.6.8 and 6.1.1.4'
    'Sn' 'Sn' -0.6537 1.4246
                         'International Tables Vol C Tables 4.2.6.8 and 6.1.1.4'
_computing_data_collection     'APEX2 (Bruker, 2007)'
_computing_cell_refinement     'SAINT (Bruker, 2007)'
_computing_data_reduction     'SAINT (Bruker, 2007)'
_computing_structure_solution     'SHELXS97 (Sheldrick, 2008)'
_computing_structure_refinement     'SHELXL97 (Sheldrick, 2008)'
_computing_molecular_graphics     'SHELXTL (Sheldrick, 2008)'
_computing_publication_material     'SHELXL97 (Sheldrick, 2008)'
loop_
    _atom_site_type_symbol
    _atom_site_label
    _atom_site_fract_x
    _atom_site_fract_y
    _atom_site_fract_z
    _atom_site_U_iso_or_equiv
    _atom_site_adp_type
    _atom_site_calc_flag
    _atom_site_refinement_flags
    _atom_site_occupancy
    _atom_site_disorder_assembly
    _atom_site_disorder_group
    Sn Sn1 0.695432(15) 0.868135(18) 0.124643(11) 0.03912(8) Uani d . 1 . .
    Cl Cl1 0.65912(7) 1.09309(8) 0.12976(5) 0.0555(2) Uani d . 1 . .
    N N1 0.69034(19) 0.6613(2) 0.09745(13) 0.0384(5) Uani d . 1 . .
    N N2 0.50410(19) 0.8508(2) 0.12869(13) 0.0376(5) Uani d . 1 . .
    O O1 0.66194(18) 0.86474(18) 0.00990(11) 0.0476(5) Uani d . 1 . .
    O O2 0.67424(16) 0.8119(2) 0.23340(10) 0.0457(5) Uani d . 1 . .
    C C1 0.7089(2) 0.5632(3) 0.14258(17) 0.0436(7) Uani d . 1 . .
    H H1 0.7284 0.5771 0.1931 0.052 Uiso calc R 1 . .
    C C2 0.7000(2) 0.4408(3) 0.11637(18) 0.0529(8) Uani d . 1 . .
    H H2 0.7139 0.3734 0.1489 0.064 Uiso calc R 1 . .
    C C3 0.6711(3) 0.4201(3) 0.04313(19) 0.0544(8) Uani d . 1 . .
    H H3 0.6646 0.3378 0.0256 0.065 Uiso calc R 1 . .
    C C4 0.6504(2) 0.5201(3) -0.00712(17) 0.0441(7) Uani d . 1 . .
    C C5 0.6201(3) 0.5090(4) -0.08445(19) 0.0595(9) Uani d . 1 . .
    H H5 0.6123 0.4300 -0.1066 0.071 Uiso calc R 1 . .
    C C6 0.6023(3) 0.6147(4) -0.12630(19) 0.0626(10) Uani d . 1 . .
    H H6 0.5814 0.6065 -0.1771 0.075 Uiso calc R 1 . .
    C C7 0.6145(3) 0.7350(4) -0.09581(17) 0.0537(8) Uani d . 1 . .
    H H7 0.6003 0.8048 -0.1264 0.064 Uiso calc R 1 . .
    C C8 0.6468(2) 0.7521(3) -0.02160(16) 0.0419(7) Uani d . 1 . .
    C C9 0.6630(2) 0.6424(3) 0.02335(15) 0.0374(6) Uani d . 1 . .
    C C10 0.4226(2) 0.8810(3) 0.07682(17) 0.0454(7) Uani d . 1 . .
    H H10 0.4433 0.9129 0.0315 0.055 Uiso calc R 1 . .
    C C11 0.3059(3) 0.8664(3) 0.0881(2) 0.0553(9) Uani d . 1 . .
    H H11 0.2498 0.8914 0.0515 0.066 Uiso calc R 1 . .
    C C12 0.2751(3) 0.8152(3) 0.1531(2) 0.0587(9) Uani d . 1 . .
    H H12 0.1975 0.8036 0.1606 0.070 Uiso calc R 1 . .
    C C13 0.3607(2) 0.7794(3) 0.20950(18) 0.0479(7) Uani d . 1 . .
    C C14 0.3386(3) 0.7245(4) 0.2775(2) 0.0685(10) Uani d . 1 . .
    H H14 0.2634 0.7056 0.2879 0.082 Uiso calc R 1 . .
    C C15 0.4281(4) 0.6989(4) 0.3284(2) 0.0752(11) Uani d . 1 . .
    H H15 0.4126 0.6614 0.3734 0.090 Uiso calc R 1 . .
    C C16 0.5433(3) 0.7270(3) 0.31570(18) 0.0595(9) Uani d . 1 . .
    H H16 0.6021 0.7095 0.3522 0.071 Uiso calc R 1 . .
    C C17 0.5684(2) 0.7800(3) 0.24933(16) 0.0428(7) Uani d . 1 . .
    C C18 0.4754(2) 0.8027(3) 0.19468(16) 0.0388(6) Uani d . 1 . .
    C C19 0.8792(2) 0.8914(3) 0.1398(2) 0.0616(10) Uani d . 1 . .
    H H19A 0.9022 0.9534 0.1042 0.074 Uiso calc R 1 . .
    H H19B 0.8983 0.9249 0.1894 0.074 Uiso calc R 1 . .
    C C20 0.9480(2) 0.7754(3) 0.13088(17) 0.0453(7) Uani d U 1 . .
    C C21 0.9725(3) 0.6970(4) 0.1901(2) 0.0668(10) Uani d U 1 . .
    H H21 0.9468 0.7171 0.2364 0.080 Uiso calc R 1 . .
    C C22 1.0347(4) 0.5888(5) 0.1821(4) 0.115(2) Uani d U 1 . .
    H H22 1.0519 0.5367 0.2231 0.138 Uiso calc R 1 . .
    C C23 1.0711(5) 0.5578(6) 0.1143(5) 0.141(3) Uani d U 1 . .
    H H23 1.1122 0.4838 0.1086 0.170 Uiso calc R 1 . .
    C C24 1.0482(4) 0.6336(6) 0.0557(4) 0.118(2) Uani d U 1 . .
    H H24 1.0742 0.6126 0.0096 0.142 Uiso calc R 1 . .
    C C25 0.9858(3) 0.7432(4) 0.0632(2) 0.0732(11) Uani d U 1 . .
    H H25 0.9697 0.7951 0.0221 0.088 Uiso calc R 1 . .
loop_
    _atom_site_aniso_label
    _atom_site_aniso_U_11
    _atom_site_aniso_U_22
    _atom_site_aniso_U_33
    _atom_site_aniso_U_12
    _atom_site_aniso_U_13
    _atom_site_aniso_U_23
    Sn1 0.03405(11) 0.03303(12) 0.04976(14) -0.00005(9) -0.00043(8) -0.00080(9)
    Cl1 0.0532(4) 0.0332(4) 0.0790(6) 0.0005(3) -0.0019(4) -0.0058(4)
    N1 0.0368(12) 0.0351(14) 0.0427(13) 0.0014(10) -0.0021(10) -0.0002(11)
    N2 0.0352(12) 0.0321(13) 0.0449(13) -0.0018(10) -0.0021(10) -0.0019(11)
    O1 0.0589(13) 0.0367(12) 0.0478(12) 0.0030(10) 0.0069(10) 0.0074(10)
    O2 0.0413(11) 0.0489(13) 0.0454(11) 0.0001(10) -0.0066(9) 0.0001(10)
    C1 0.0415(16) 0.0403(18) 0.0482(17) 0.0036(14) -0.0016(13) 0.0021(14)
    C2 0.0550(19) 0.0406(18) 0.062(2) 0.0063(15) -0.0037(16) 0.0055(16)
    C3 0.0527(18) 0.0365(18) 0.073(2) 0.0043(15) 0.0001(17) -0.0106(17)
    C4 0.0350(14) 0.0447(18) 0.0523(18) 0.0044(13) 0.0012(13) -0.0083(15)
    C5 0.059(2) 0.057(2) 0.062(2) 0.0075(17) -0.0002(17) -0.0210(18)
    C6 0.062(2) 0.084(3) 0.0419(17) 0.013(2) 0.0022(15) -0.0081(19)
    C7 0.056(2) 0.061(2) 0.0444(18) 0.0119(17) 0.0076(15) 0.0053(17)
    C8 0.0364(15) 0.0445(19) 0.0461(17) 0.0055(13) 0.0109(13) -0.0015(14)
    C9 0.0315(13) 0.0369(16) 0.0440(16) 0.0036(12) 0.0042(12) -0.0011(13)
    C10 0.0404(15) 0.0417(18) 0.0526(18) -0.0022(13) -0.0063(13) 0.0058(14)
    C11 0.0379(16) 0.056(2) 0.070(2) -0.0025(15) -0.0126(15) 0.0040(18)
    C12 0.0385(17) 0.058(2) 0.080(2) -0.0019(16) 0.0044(17) -0.0098(19)
    C13 0.0395(16) 0.0464(19) 0.0586(19) -0.0030(14) 0.0090(14) -0.0059(16)
    C14 0.060(2) 0.081(3) 0.066(2) -0.011(2) 0.0183(19) 0.001(2)
    C15 0.088(3) 0.085(3) 0.056(2) -0.009(2) 0.024(2) 0.013(2)
    C16 0.066(2) 0.065(2) 0.0467(19) 0.0048(18) -0.0019(17) 0.0064(18)
    C17 0.0430(17) 0.0391(17) 0.0462(17) 0.0024(13) 0.0022(13) -0.0048(14)
    C18 0.0417(15) 0.0298(16) 0.0450(17) 0.0017(12) 0.0042(13) -0.0062(13)
    C19 0.0335(16) 0.050(2) 0.101(3) -0.0059(15) -0.0019(17) -0.0011(19)
    C20 0.0289(14) 0.0435(18) 0.063(2) -0.0024(13) -0.0001(14) -0.0020(16)
    C21 0.0453(19) 0.068(3) 0.086(3) -0.0144(17) -0.0035(18) 0.019(2)
    C22 0.060(3) 0.063(3) 0.215(6) -0.011(2) -0.030(3) 0.053(4)
    C23 0.060(3) 0.058(3) 0.304(9) 0.005(3) -0.001(5) -0.045(4)
    C24 0.061(3) 0.130(5) 0.167(5) -0.014(3) 0.034(3) -0.089(4)
    C25 0.050(2) 0.101(3) 0.069(2) -0.007(2) 0.0030(18) -0.015(2)
_geom_special_details
;
All e.s.d.'s (except the e.s.d. in the dihedral angle between two l.s. planes)
are estimated using the full covariance matrix. The cell e.s.d.'s are taken
into account individually in the estimation of e.s.d.'s in distances, angles
and torsion angles; correlations between e.s.d.'s in cell parameters are only
used when they are defined by crystal symmetry. An approximate (isotropic)
treatment of cell e.s.d.'s is used for estimating e.s.d.'s involving l.s.
planes.
;
loop_
    _geom_bond_atom_site_label_1
    _geom_bond_atom_site_label_2
    _geom_bond_site_symmetry_2
    _geom_bond_distance
    _geom_bond_publ_flag
    Sn1 O1 . 2.067(2) y
    Sn1 O2 . 2.074(2) y
    Sn1 C19 . 2.148(3) y
    Sn1 N2 . 2.239(2) y
    Sn1 N1 . 2.252(2) y
    Sn1 Cl1 . 2.4310(9) y
    N1 C1 . 1.328(4) ?
    N1 C9 . 1.359(3) ?
    N2 C10 . 1.318(3) ?
    N2 C18 . 1.355(3) ?
    O1 C8 . 1.330(3) ?
    O2 C17 . 1.328(3) ?
    C1 C2 . 1.385(4) ?
    C1 H1 . 0.9300 ?
    C2 C3 . 1.350(4) ?
    C2 H2 . 0.9300 ?
    C3 C4 . 1.403(4) ?
    C3 H3 . 0.9300 ?
    C4 C5 . 1.411(4) ?
    C4 C9 . 1.414(4) ?
    C5 C6 . 1.359(5) ?
    C5 H5 . 0.9300 ?
    C6 C7 . 1.394(5) ?
    C6 H6 . 0.9300 ?
    C7 C8 . 1.369(4) ?
    C7 H7 . 0.9300 ?
    C8 C9 . 1.422(4) ?
    C10 C11 . 1.395(4) ?
    C10 H10 . 0.9300 ?
    C11 C12 . 1.359(5) ?
    C11 H11 . 0.9300 ?
    C12 C13 . 1.418(4) ?
    C12 H12 . 0.9300 ?
    C13 C14 . 1.393(4) ?
    C13 C18 . 1.401(4) ?
    C14 C15 . 1.360(5) ?
    C14 H14 . 0.9300 ?
    C15 C16 . 1.408(5) ?
    C15 H15 . 0.9300 ?
    C16 C17 . 1.369(4) ?
    C16 H16 . 0.9300 ?
    C17 C18 . 1.425(4) ?
    C19 C20 . 1.485(4) ?
    C19 H19A . 0.9700 ?
    C19 H19B . 0.9700 ?
    C20 C21 . 1.364(4) ?
    C20 C25 . 1.366(4) ?
    C21 C22 . 1.371(6) ?
    C21 H21 . 0.9300 ?
    C22 C23 . 1.359(8) ?
    C22 H22 . 0.9300 ?
    C23 C24 . 1.335(9) ?
    C23 H23 . 0.9300 ?
    C24 C25 . 1.384(7) ?
    C24 H24 . 0.9300 ?
    C25 H25 . 0.9300 ?
loop_
    _geom_angle_atom_site_label_1
    _geom_angle_atom_site_label_2
    _geom_angle_atom_site_label_3
    _geom_angle_site_symmetry_1
    _geom_angle_site_symmetry_3
    _geom_angle
    _geom_angle_publ_flag
    O1 Sn1 O2 . . 154.94(8) y
    O1 Sn1 C19 . . 103.86(12) y
    O2 Sn1 C19 . . 95.81(12) y
    O1 Sn1 N2 . . 85.26(8) y
    O2 Sn1 N2 . . 75.96(8) y
    C19 Sn1 N2 . . 170.69(12) y
    O1 Sn1 N1 . . 76.53(8) y
    O2 Sn1 N1 . . 85.38(8) y
    C19 Sn1 N1 . . 98.59(11) y
    N2 Sn1 N1 . . 85.23(8) y
    O1 Sn1 Cl1 . . 91.98(6) y
    O2 Sn1 Cl1 . . 102.40(6) y
    C19 Sn1 Cl1 . . 93.21(9) y
    N2 Sn1 Cl1 . . 84.48(6) y
    N1 Sn1 Cl1 . . 165.16(6) y
    C1 N1 C9 . . 119.8(3) ?
    C1 N1 Sn1 . . 129.3(2) ?
    C9 N1 Sn1 . . 110.89(18) ?
    C10 N2 C18 . . 119.9(2) ?
    C10 N2 Sn1 . . 128.4(2) ?
    C18 N2 Sn1 . . 111.70(17) ?
    C8 O1 Sn1 . . 116.63(18) ?
    C17 O2 Sn1 . . 116.97(17) ?
    N1 C1 C2 . . 121.7(3) ?
    N1 C1 H1 . . 119.1 ?
    C2 C1 H1 . . 119.1 ?
    C3 C2 C1 . . 119.4(3) ?
    C3 C2 H2 . . 120.3 ?
    C1 C2 H2 . . 120.3 ?
    C2 C3 C4 . . 121.4(3) ?
    C2 C3 H3 . . 119.3 ?
    C4 C3 H3 . . 119.3 ?
    C3 C4 C5 . . 125.9(3) ?
    C3 C4 C9 . . 116.1(3) ?
    C5 C4 C9 . . 117.9(3) ?
    C6 C5 C4 . . 119.4(3) ?
    C6 C5 H5 . . 120.3 ?
    C4 C5 H5 . . 120.3 ?
    C5 C6 C7 . . 122.3(3) ?
    C5 C6 H6 . . 118.8 ?
    C7 C6 H6 . . 118.8 ?
    C8 C7 C6 . . 121.1(3) ?
    C8 C7 H7 . . 119.5 ?
    C6 C7 H7 . . 119.5 ?
    O1 C8 C7 . . 123.5(3) ?
    O1 C8 C9 . . 119.3(3) ?
    C7 C8 C9 . . 117.3(3) ?
    N1 C9 C4 . . 121.6(3) ?
    N1 C9 C8 . . 116.4(3) ?
    C4 C9 C8 . . 121.9(3) ?
    N2 C10 C11 . . 121.7(3) ?
    N2 C10 H10 . . 119.1 ?
    C11 C10 H10 . . 119.1 ?
    C12 C11 C10 . . 119.4(3) ?
    C12 C11 H11 . . 120.3 ?
    C10 C11 H11 . . 120.3 ?
    C11 C12 C13 . . 120.3(3) ?
    C11 C12 H12 . . 119.9 ?
    C13 C12 H12 . . 119.9 ?
    C14 C13 C18 . . 118.7(3) ?
    C14 C13 C12 . . 124.9(3) ?
    C18 C13 C12 . . 116.4(3) ?
    C15 C14 C13 . . 119.4(3) ?
    C15 C14 H14 . . 120.3 ?
    C13 C14 H14 . . 120.3 ?
    C14 C15 C16 . . 122.6(3) ?
    C14 C15 H15 . . 118.7 ?
    C16 C15 H15 . . 118.7 ?
    C17 C16 C15 . . 119.7(3) ?
    C17 C16 H16 . . 120.1 ?
    C15 C16 H16 . . 120.1 ?
    O2 C17 C16 . . 123.6(3) ?
    O2 C17 C18 . . 118.4(3) ?
    C16 C17 C18 . . 117.9(3) ?
    N2 C18 C13 . . 122.2(3) ?
    N2 C18 C17 . . 116.2(2) ?
    C13 C18 C17 . . 121.6(3) ?
    C20 C19 Sn1 . . 115.5(2) ?
    C20 C19 H19A . . 108.4 ?
    Sn1 C19 H19A . . 108.4 ?
    C20 C19 H19B . . 108.4 ?
    Sn1 C19 H19B . . 108.4 ?
    H19A C19 H19B . . 107.5 ?
    C21 C20 C25 . . 118.5(4) ?
    C21 C20 C19 . . 120.4(3) ?
    C25 C20 C19 . . 121.1(3) ?
    C20 C21 C22 . . 120.8(4) ?
    C20 C21 H21 . . 119.6 ?
    C22 C21 H21 . . 119.6 ?
    C23 C22 C21 . . 119.9(6) ?
    C23 C22 H22 . . 120.0 ?
    C21 C22 H22 . . 120.0 ?
    C24 C23 C22 . . 120.1(6) ?
    C24 C23 H23 . . 120.0 ?
    C22 C23 H23 . . 120.0 ?
    C23 C24 C25 . . 120.4(6) ?
    C23 C24 H24 . . 119.8 ?
    C25 C24 H24 . . 119.8 ?
    C20 C25 C24 . . 120.2(5) ?
    C20 C25 H25 . . 119.9 ?
    C24 C25 H25 . . 119.9 ?
data_global
_journal_date_recd_electronic     2009-06-12
_journal_date_accepted     2009-07-03
_journal_name_full     'Acta Crystallographica, Section E'
_journal_year     2009
_journal_volume     65
_journal_issue      8
_journal_page_first     m905
_journal_page_last     m905
_journal_paper_category     QM
_journal_coeditor_code     LH2848
_publ_contact_author_name     'Dr. Qibao, Wang'
_publ_contact_author_address
;
Department of Pharmacy
Jining Medical College
No.669,Xueyuan Road,Rizhao
Shandong 276826
People's Republic of China
;
_publ_contact_author_email     qibaowang@mail.jnmc.edu.cn
_publ_contact_author_fax     '?'
_publ_contact_author_phone     '?'
_publ_section_title
;
Benzylchloridobis(quinolin-8-olato)tin(IV)
;
loop_
    _publ_author_name
    _publ_author_address
    'Wang, Qibao'
;
Department of Pharmacy
Jining Medical College
No. 669 Xueyuan Road
Rizhao
Shandong 276826
People's Republic of China
;
