# Supplementary material for: Benzyl­chloridobis(quinolin-8-olato)tin(IV)
Source: Acta Crystallogr Sect E Struct Rep Online. 2009 Jul 11;65(Pt 8):m905. doi: 10.1107/S1600536809025902 (PMC2977110; doi:10.1107/S1600536809025902)
Supplement: Supplementary file 2 [file e-65-0m905-Isup2.hkl]

# 
# h,k,l, Fc-squared, Fo-squared, sigma(Fo-squared) and status flag 
# 
data_I
_shelx_title ' 1 in P2(1)/n' 
_shelx_refln_list_code          4 
_shelx_F_calc_maximum      430.81 
_exptl_crystal_F_000      1064.00 
_reflns_d_resolution_high  0.7463 
 
loop_ 
 _symmetry_equiv_pos_as_xyz 
 'x, y, z' 
 '-x+1/2, y+1/2, -z+1/2' 
 '-x, -y, -z' 
 'x-1/2, -y-1/2, z-1/2' 
 
_cell_length_a    11.6283 
_cell_length_b    10.6290 
_cell_length_c    17.9481 
_cell_angle_alpha  90.000 
_cell_angle_beta   94.296 
_cell_angle_gamma  90.000 
 
_shelx_F_squared_multiplier     1.000 
 
loop_ 
 _refln_index_h 
 _refln_index_k 
 _refln_index_l 
 _refln_F_squared_calc 
 _refln_F_squared_meas 
 _refln_F_squared_sigma 
 _refln_observed_status 
   2   0   0    12401.40    13000.29    352.78 o 
   4   0   0     2051.75     1997.06    125.54 o 
   6   0   0    20475.76    20533.85    643.88 o 
   8   0   0    12921.94    13051.17    269.64 o 
  10   0   0     2141.70     2351.51     95.02 o 
  12   0   0      380.03      515.20     73.82 o 
  14   0   0        0.46       -0.85     37.93 o 
   1   1   0     7978.31     8544.91    132.79 o 
   2   1   0     8264.75     8656.86    114.42 o 
   3   1   0      789.35      659.21     23.00 o 
   4   1   0    13950.99    14363.25    191.58 o 
   5   1   0    12769.55    13112.58    179.92 o 
   6   1   0     4581.82     4428.38     75.08 o 
   7   1   0     1443.12     1468.50     37.80 o 
   8   1   0     1061.31     1076.31     47.61 o 
   9   1   0      452.93      504.84     31.18 o 
  10   1   0      773.27      793.60     41.45 o 
  11   1   0      642.49      674.86     41.98 o 
  12   1   0     1044.07     1093.19     67.65 o 
  13   1   0      222.97      235.14     41.55 o 
  14   1   0      746.48      806.78    143.39 o 
  15   1   0      209.39      255.86     49.06 o 
   0   2   0    21712.43    18232.54    502.04 o 
   1   2   0    13322.71    13653.65    211.43 o 
   2   2   0     3718.17     3963.07     53.69 o 
   3   2   0     1875.69     1802.46     28.54 o 
   4   2   0     1052.14     1126.84     27.19 o 
   5   2   0        5.08        0.98      5.29 o 
   6   2   0      380.85      392.08     18.70 o 
   7   2   0     5398.34     5323.49     90.64 o 
   8   2   0       83.31       77.77     15.96 o 
   9   2   0     5593.01     5426.20    115.11 o 
  10   2   0        3.62       17.44     13.68 o 
  11   2   0     2066.38     2064.52     60.60 o 
  12   2   0       10.55        0.49     62.08 o 
  13   2   0      177.06      140.38     35.99 o 
  14   2   0        2.94        1.06     31.12 o 
  15   2   0      366.90      306.75     54.07 o 
   1   3   0    12579.92    12747.29    225.43 o 
   2   3   0      484.95      462.02     29.22 o 
   3   3   0    12352.96    12466.57    171.60 o 
   4   3   0      731.17      680.88     19.39 o 
   5   3   0    19288.37    19738.09    235.88 o 
   6   3   0     8426.45     8369.35    113.76 o 
   7   3   0      975.23     1020.15     35.89 o 
   8   3   0      460.00      434.27     21.68 o 
   9   3   0       40.10       18.16     12.77 o 
  10   3   0       35.04       24.20     15.44 o 
  11   3   0      567.93      580.37     47.36 o 
  12   3   0      592.65      615.68     39.85 o 
  13   3   0      448.25      504.38     66.76 o 
  14   3   0      355.98      392.15     54.31 o 
  15   3   0      374.69      424.85     59.29 o 
   0   4   0    36038.83    31730.55    876.61 o 
   1   4   0     1173.05     1098.63     35.05 o 
   2   4   0    21453.74    21772.92    342.00 o 
   3   4   0       45.33       29.21     10.39 o 
   4   4   0      454.22      622.72     40.04 o 
   5   4   0     1217.18     1212.54     37.28 o 
   6   4   0     5296.53     5218.73     91.10 o 
   7   4   0      201.09      191.46     15.05 o 
   8   4   0     7326.19     7291.05    124.49 o 
   9   4   0      226.41      217.98     24.40 o 
  10   4   0     4220.49     3895.94     99.27 o 
  11   4   0      208.59      192.24     26.09 o 
  12   4   0      105.56      103.27     29.12 o 
  13   4   0        5.67       14.49     20.79 o 
  14   4   0       39.14      -20.76     28.45 o 
   1   5   0     2254.15     2117.88     74.16 o 
   2   5   0     7027.22     6933.56    131.04 o 
   3   5   0     5656.07     5485.48    118.59 o 
   4   5   0    16438.33    17079.47    281.07 o 
   5   5   0     2026.66     1938.66     54.93 o 
   6   5   0     5174.04     5263.18     95.29 o 
   7   5   0      530.76      520.65     29.16 o 
   8   5   0        1.19       -0.17     12.03 o 
   9   5   0      455.99      441.07     36.96 o 
  10   5   0      492.20      411.54     33.30 o 
  11   5   0      182.83      143.04     25.62 o 
  12   5   0     1129.66     1063.23     53.11 o 
  13   5   0      148.56      160.01     33.89 o 
  14   5   0      402.98      460.59     67.35 o 
   0   6   0      154.46      167.70     39.46 o 
   1   6   0     7296.92     7445.97    143.18 o 
   2   6   0      663.89      699.67     55.05 o 
   3   6   0     3502.41     3545.27    103.46 o 
   4   6   0      957.87      950.12     58.35 o 
   5   6   0      128.84      135.76     20.34 o 
   6   6   0       77.44       45.91     62.93 o 
   7   6   0     2012.86     1905.56     80.86 o 
   8   6   0      115.30       87.05     46.35 o 
   9   6   0      840.14      782.30     61.75 o 
  10   6   0      726.03      735.40     49.71 o 
  11   6   0     2486.70     2451.21     87.32 o 
  12   6   0       17.23       -0.64     25.23 o 
  13   6   0       76.59       62.29     31.81 o 
  14   6   0        8.22       -5.39     31.22 o 
   1   7   0      529.56      476.17     32.49 o 
   2   7   0        4.58      -10.92     10.92 o 
   3   7   0     3178.02     3205.57     85.22 o 
   4   7   0       83.65       93.41     27.01 o 
   5   7   0     6470.63     6817.03    205.27 o 
   6   7   0     1302.64     1238.61     67.43 o 
   7   7   0     2918.94     2906.48    195.85 o 
   8   7   0      484.52      411.97     49.16 o 
   9   7   0      117.60      117.35     35.68 o 
  10   7   0       79.19       77.75     34.85 o 
  11   7   0      591.87      688.62    104.44 o 
  12   7   0      177.08      137.07     45.49 o 
  13   7   0      743.93      698.18     98.48 o 
   0   8   0     7164.52     7483.94    287.65 o 
   1   8   0      934.45      977.05     47.76 o 
   2   8   0     2495.25     2617.53     79.22 o 
   3   8   0       91.03       48.39     25.76 o 
   4   8   0      122.42       99.93     26.52 o 
   5   8   0      159.95      122.44     30.20 o 
   6   8   0      881.03      892.32     62.18 o 
   7   8   0      194.06      153.78     38.11 o 
   8   8   0     1059.87     1104.79     73.51 o 
   9   8   0       28.08       23.31     31.07 o 
  10   8   0      890.73      955.12     77.05 o 
  11   8   0       68.98       22.46     35.71 o 
  12   8   0      180.19      191.82     60.29 o 
   1   9   0       86.64       74.26     27.04 o 
   2   9   0     5815.89     5544.24    132.97 o 
   3   9   0     1665.61     1630.39     66.50 o 
   4   9   0     5545.79     5985.62    170.84 o 
   5   9   0     1421.27     1349.81     75.66 o 
   6   9   0     1170.69     1195.10     73.43 o 
   7   9   0      282.79      263.77     46.25 o 
   8   9   0       56.23       32.86     31.71 o 
   9   9   0       57.42       50.76     64.46 o 
  10   9   0       71.36       61.86     43.80 o 
  11   9   0      109.44       94.04     44.99 o 
  12   9   0      194.67      150.52     67.01 o 
   0  10   0      168.95      264.29     44.05 o 
   1  10   0     2620.98     2787.83     92.45 o 
   2  10   0      497.01      490.89     45.47 o 
   3  10   0     1045.70      958.72     67.62 o 
   4  10   0      232.22      232.42     40.78 o 
   5  10   0        8.87      -23.51     23.51 o 
   6  10   0       59.41        8.62     29.25 o 
   7  10   0      924.97      945.57     73.36 o 
   8  10   0      284.89      218.96     57.66 o 
   9  10   0      888.71      841.96     76.45 o 
  10  10   0      405.03      476.59     86.40 o 
  11  10   0      302.66      329.97     77.90 o 
   1  11   0       95.42       70.06     24.70 o 
   2  11   0        0.24       19.14     31.21 o 
   3  11   0      810.93      925.93     72.56 o 
   4  11   0      241.74      247.05     45.07 o 
   5  11   0      940.26      926.57     73.62 o 
   6  11   0       39.54       66.98     36.50 o 
   7  11   0      687.74      710.61     70.16 o 
   8  11   0       24.98      -12.02     31.72 o 
   9  11   0       58.29      110.55     59.53 o 
   0  12   0      939.87     1034.65     80.30 o 
   1  12   0      689.95      681.60     61.36 o 
   2  12   0      328.97      291.74     53.45 o 
   3  12   0       18.98       -8.05     33.63 o 
   4  12   0      125.55       30.85     38.27 o 
   5  12   0        4.24      -28.16     28.16 o 
   6  12   0        6.50        2.82     60.80 o 
   7  12   0      255.82      214.99     65.99 o 
   8  12   0      545.16      573.88     90.49 o 
   1  13   0       37.93       34.65     33.24 o 
   2  13   0      683.36      686.24    117.21 o 
   3  13   0       89.01       38.49     60.72 o 
   4  13   0     1134.15     1223.35     93.96 o 
   5  13   0      119.52       64.80     52.73 o 
   6  13   0      421.32      334.22     79.43 o 
   0  14   0      436.24      297.48     78.24 o 
   1  14   0      903.15      909.28     77.47 o 
   2  14   0       96.86       79.42     48.35 o 
 -15   0   1       18.01        8.16     46.09 o 
 -13   0   1      381.66      466.55     73.99 o 
 -11   0   1     3856.48     3776.30    169.67 o 
  -9   0   1     4602.69     4710.61    124.88 o 
  -7   0   1     7265.03     7726.46    195.22 o 
  -5   0   1    11355.33    11836.26    319.21 o 
  -3   0   1   185594.88   186006.33   4904.09 o 
  -1   0   1    81320.45    72694.01   1964.34 o 
   1   0   1     1179.18     1239.90     42.41 o 
   3   0   1    54015.46    54212.08   1370.97 o 
   5   0   1    32759.68    32418.25    986.94 o 
   7   0   1    13633.33    12763.62    359.57 o 
   9   0   1     2868.43     2885.34    144.81 o 
  11   0   1       84.91       78.41     37.42 o 
  13   0   1      112.86       76.88     43.88 o 
  15   0   1      751.26     1164.81    119.58 o 
 -15   1   1      536.20      777.97    195.94 o 
 -14   1   1       70.72       44.34     30.51 o 
 -13   1   1      110.51      177.62     38.98 o 
 -12   1   1      115.97       66.01     28.31 o 
 -11   1   1       19.16       17.14     36.14 o 
 -10   1   1       83.64       79.38     13.86 o 
  -9   1   1     1002.06     1005.00     46.55 o 
  -8   1   1     1056.65     1061.53     33.73 o 
  -7   1   1     7963.13     7887.79    105.54 o 
  -6   1   1     2616.74     2504.57     46.37 o 
  -5   1   1    20041.90    20836.05    274.93 o 
  -4   1   1     4008.17     3812.68     70.45 o 
  -3   1   1     8018.16     8417.46    115.21 o 
  -2   1   1       85.53       88.92      4.60 o 
  -1   1   1     3191.57     3049.75     97.60 o 
   0   1   1     2204.54     2524.77     55.99 o 
   1   1   1    35946.02    36958.54    694.82 o 
   2   1   1    11588.43    12072.14    157.07 o 
   3   1   1    13343.40    13233.58    174.56 o 
   4   1   1    10108.39    10488.60    175.33 o 
   5   1   1     3913.50     3907.38     93.10 o 
   6   1   1      415.76      387.34     19.08 o 
   7   1   1       86.92       87.18     16.28 o 
   8   1   1     1248.69     1241.61     44.91 o 
   9   1   1     1217.39     1246.40     39.49 o 
  10   1   1     2017.08     1971.21     69.54 o 
  11   1   1     2653.89     2730.94     80.54 o 
  12   1   1      506.57      527.56     52.25 o 
  13   1   1      313.58      256.85     73.99 o 
  14   1   1       74.03       66.64     34.02 o 
  15   1   1       86.18       56.88     41.33 o 
 -15   2   1       14.05       12.80     33.38 o 
 -14   2   1      446.65      451.80     55.70 o 
 -13   2   1        1.71        9.94     26.51 o 
 -12   2   1     2621.72     2635.38    101.48 o 
 -11   2   1       17.00       32.13     16.30 o 
 -10   2   1     4649.04     4582.90    107.34 o 
  -9   2   1        6.34        7.17      9.34 o 
  -8   2   1      534.78      519.67     22.28 o 
  -7   2   1      256.36      288.17     16.25 o 
  -6   2   1     1154.55     1030.29     26.30 o 
  -5   2   1     1234.44     1375.73     28.65 o 
  -4   2   1    17697.04    17719.38    207.97 o 
  -3   2   1      634.39      628.32     21.01 o 
  -2   2   1     4856.17     4936.55     85.53 o 
  -1   2   1     3986.36     4014.20     74.79 o 
   0   2   1    19706.03    18028.40    666.26 o 
   1   2   1        1.66       -5.00      6.25 o 
   2   2   1    14291.10    15103.97    197.53 o 
   3   2   1     2783.00     3008.75     49.93 o 
   4   2   1     8741.70     8814.46    124.68 o 
   5   2   1     2383.84     2504.91     55.89 o 
   6   2   1     7473.63     7256.51    112.22 o 
   7   2   1      660.36      682.76     25.84 o 
   8   2   1     4756.41     4614.29     84.83 o 
   9   2   1      307.27      335.23     22.93 o 
  10   2   1     2648.67     2609.83     75.64 o 
  11   2   1        6.27        6.23     15.96 o 
  12   2   1      121.22      121.02     20.60 o 
  13   2   1        9.90       14.51     27.29 o 
  14   2   1      561.64      659.05     82.83 o 
  15   2   1       74.55      135.74     45.23 o 
 -15   3   1      363.88      425.69     60.18 o 
 -14   3   1       73.00       87.36     35.41 o 
 -13   3   1      240.60      290.84     45.26 o 
 -12   3   1       79.19       93.18     22.68 o 
 -11   3   1      155.10      134.87     22.71 o 
 -10   3   1       75.16       62.89     25.67 o 
  -9   3   1     2909.77     2801.67     66.92 o 
  -8   3   1     2666.29     2623.84    102.30 o 
  -7   3   1     2270.32     2258.38     57.34 o 
  -6   3   1     8094.25     7839.31    107.55 o 
  -5   3   1     4496.37     4468.00     67.07 o 
  -4   3   1     5009.34     4954.32     70.78 o 
  -3   3   1     4065.54     4215.62     67.93 o 
  -2   3   1        0.47       19.18     15.79 o 
  -1   3   1     4833.64     4998.17     90.03 o 
   0   3   1    32778.98    29091.29   1544.17 o 
   1   3   1     2087.76     2188.26     42.29 o 
   2   3   1    19173.03    19599.73    259.35 o 
   3   3   1     4591.07     4639.05     68.37 o 
   4   3   1     5890.65     6004.80    108.28 o 
   5   3   1     2329.77     2184.94     45.21 o 
   6   3   1      317.77      293.67     17.62 o 
   7   3   1     1237.45     1251.91     35.74 o 
   8   3   1      602.92      659.20     28.46 o 
   9   3   1      107.70      197.16     35.79 o 
  10   3   1     2825.51     2766.66     62.61 o 
  11   3   1     2004.45     1832.23     58.30 o 
  12   3   1     1186.08     1214.18     51.55 o 
  13   3   1      672.94      593.06     57.91 o 
  14   3   1      332.00      349.20     59.02 o 
  15   3   1       57.43       75.60     47.03 o 
 -14   4   1        7.27       -1.54     31.37 o 
 -13   4   1      473.07      436.01     53.60 o 
 -12   4   1        4.23      -12.88     19.85 o 
 -11   4   1     3808.80     3539.48     88.94 o 
 -10   4   1        0.64        6.71     15.43 o 
  -9   4   1     2609.27     2594.89     66.79 o 
  -8   4   1      330.56      331.52     25.27 o 
  -7   4   1       13.77       36.29     10.85 o 
  -6   4   1      682.73      760.04     24.19 o 
  -5   4   1     2345.92     2260.54     53.08 o 
  -4   4   1      133.88      160.42     16.00 o 
  -3   4   1    24416.77    24998.75    388.82 o 
  -2   4   1     2276.38     2147.29     53.29 o 
  -1   4   1    42817.16    42017.83    965.26 o 
   0   4   1     5847.35     6209.50    221.57 o 
   1   4   1     2958.21     3041.17     67.49 o 
   2   4   1        5.48        7.02      6.55 o 
   3   4   1     1253.15     1226.25     33.40 o 
   4   4   1        2.64       -1.22     10.92 o 
   5   4   1    34264.12    35197.81    407.85 o 
   6   4   1      365.15      397.22     22.00 o 
   7   4   1     7694.74     7607.04    111.00 o 
   8   4   1       34.76       24.89     11.41 o 
   9   4   1      512.59      529.30     32.53 o 
  10   4   1        9.19       12.28     16.04 o 
  11   4   1      117.35      115.29     21.97 o 
  12   4   1        0.72      -10.32     17.20 o 
  13   4   1      206.22      201.31     35.18 o 
  14   4   1       14.84        2.89     31.63 o 
 -14   5   1       38.36      -24.32     31.51 o 
 -13   5   1      406.51      372.67     45.08 o 
 -12   5   1        4.66      -29.91     29.91 o 
 -11   5   1       23.50       19.53     22.96 o 
 -10   5   1      229.99      197.37     30.52 o 
  -9   5   1     1947.79     1914.24     66.42 o 
  -8   5   1      334.15      396.28     33.42 o 
  -7   5   1     6432.92     6488.44    131.83 o 
  -6   5   1     3316.53     3301.01    103.22 o 
  -5   5   1    10530.41    10989.30    192.30 o 
  -4   5   1     5823.61     6058.95    118.40 o 
  -3   5   1      466.82      447.44     44.20 o 
  -2   5   1     1075.09     1049.00     46.84 o 
  -1   5   1     1233.65     1269.18     41.49 o 
   0   5   1     5072.51     5152.46    203.04 o 
   1   5   1    18398.49    18027.98    292.96 o 
   2   5   1     5353.50     5284.22    107.64 o 
   3   5   1    11621.20    12091.13    208.01 o 
   4   5   1      944.75      862.76     31.19 o 
   5   5   1     2697.33     2905.15     62.24 o 
   6   5   1      164.34      155.20     17.30 o 
   7   5   1      294.44      289.39     19.39 o 
   8   5   1      314.73      320.78     26.37 o 
   9   5   1     1860.15     1712.56     54.91 o 
  10   5   1      375.12      364.16     31.67 o 
  11   5   1     1604.53     1597.36     61.66 o 
  12   5   1      107.42       74.03     23.66 o 
  13   5   1      286.37      310.11     36.83 o 
  14   5   1       50.36       44.54     33.56 o 
 -14   6   1      246.61      226.91     49.50 o 
 -13   6   1       37.82       35.13     30.65 o 
 -12   6   1      890.65      950.73     67.95 o 
 -11   6   1      250.06      335.34     40.45 o 
 -10   6   1     2066.05     2158.40    124.62 o 
  -9   6   1       39.29        6.46     26.67 o 
  -8   6   1      453.06      442.61     47.56 o 
  -7   6   1       23.19       22.05     27.47 o 
  -6   6   1      969.43      978.91     77.49 o 
  -5   6   1      463.15      525.47     31.67 o 
  -4   6   1     6517.07     6490.02    129.79 o 
  -3   6   1       13.77        8.74     12.85 o 
  -2   6   1     7216.43     6916.03    135.67 o 
  -1   6   1      303.76      346.31     25.58 o 
   0   6   1     5134.14     5188.21    141.73 o 
   1   6   1      220.44      220.86     22.66 o 
   2   6   1        7.18       18.40     17.37 o 
   3   6   1      265.74      259.17     25.36 o 
   4   6   1     1874.65     2011.68     60.49 o 
   5   6   1      613.50      664.07     56.41 o 
   6   6   1     3712.64     3750.51     79.04 o 
   7   6   1      399.79      401.14     34.32 o 
   8   6   1     2684.84     2594.25     81.06 o 
   9   6   1      473.14      488.78     67.49 o 
  10   6   1     1291.13     1336.92     64.56 o 
  11   6   1       17.35       23.27     20.10 o 
  12   6   1        0.72      -15.66     22.69 o 
  13   6   1      119.92       95.00     32.15 o 
  14   6   1      350.33      178.08     68.20 o 
 -13   7   1       17.40       -8.75     41.05 o 
 -12   7   1       35.92       72.80     41.78 o 
 -11   7   1      102.22      121.32     41.02 o 
 -10   7   1     2015.01     2076.29    115.35 o 
  -9   7   1      248.74      232.69     42.39 o 
  -8   7   1     2706.57     2760.54    107.87 o 
  -7   7   1      706.73      762.71     58.43 o 
  -6   7   1     4012.55     4213.46    130.43 o 
  -5   7   1       99.57       77.30     24.39 o 
  -4   7   1      271.85      295.73     28.88 o 
  -3   7   1      112.41      100.33     20.80 o 
  -2   7   1      255.92      250.55     26.35 o 
  -1   7   1      986.91      999.28     62.64 o 
   0   7   1     3567.14     3598.31    118.06 o 
   1   7   1       33.79       27.20     14.45 o 
   2   7   1     5688.56     5674.57    123.85 o 
   3   7   1      309.24      361.96     31.34 o 
   4   7   1     4332.88     4413.94    103.43 o 
   5   7   1      339.08      372.45     31.42 o 
   6   7   1      743.10      758.64     54.55 o 
   7   7   1      455.61      392.05     45.65 o 
   8   7   1      315.34      240.87     40.13 o 
   9   7   1       78.90      117.00     35.55 o 
  10   7   1     1195.22     1285.50     83.16 o 
  11   7   1      575.49      525.77     62.69 o 
  12   7   1      763.79      706.27     73.41 o 
  13   7   1      185.89      226.50     54.18 o 
 -12   8   1        2.76        5.63     37.10 o 
 -11   8   1      919.66      944.43     79.46 o 
 -10   8   1       36.85       82.64     39.08 o 
  -9   8   1      691.46      812.11     68.59 o 
  -8   8   1       45.73       90.51     39.54 o 
  -7   8   1       50.13       27.84     26.61 o 
  -6   8   1      301.71      246.59     40.56 o 
  -5   8   1     1470.90     1640.32    101.65 o 
  -4   8   1      338.25      387.54     98.06 o 
  -3   8   1     5776.18     5560.38    127.65 o 
  -2   8   1     1707.12     1659.16     61.50 o 
  -1   8   1     4997.94     4902.65    116.69 o 
   0   8   1      950.81      986.65     48.10 o 
   1   8   1       18.14        9.24     14.33 o 
   2   8   1       25.44       24.02     14.81 o 
   3   8   1     1216.11     1277.06     58.62 o 
   4   8   1       18.91       26.04     18.97 o 
   5   8   1      652.78      724.34     55.16 o 
   6   8   1      999.66      962.37     96.37 o 
   7   8   1     1592.02     1617.10    193.85 o 
   8   8   1       82.66       82.95     32.52 o 
   9   8   1      350.22      254.07     47.11 o 
  10   8   1       23.57       14.89     34.17 o 
  11   8   1        5.05       21.20     35.19 o 
  12   8   1       15.78       10.44     39.88 o 
 -12   9   1        2.73        5.95     52.04 o 
 -11   9   1       44.28       33.77     40.99 o 
 -10   9   1        2.33        4.15     34.04 o 
  -9   9   1      102.43       89.76     38.10 o 
  -8   9   1     1147.10     1215.90     80.80 o 
  -7   9   1     2436.58     2867.53    211.65 o 
  -6   9   1      830.37      772.02     63.14 o 
  -5   9   1     5425.36     5576.96    166.20 o 
  -4   9   1      752.03      694.54     56.30 o 
  -3   9   1      651.46      643.05     46.82 o 
  -2   9   1        2.59        7.28     21.66 o 
  -1   9   1     2627.69     2586.45     83.48 o 
   0   9   1     1843.47     1874.80     59.43 o 
   1   9   1     8803.40     9110.11    235.69 o 
   2   9   1     2138.43     2049.61    102.00 o 
   3   9   1     3423.64     3300.54    119.77 o 
   4   9   1      758.55      743.71     47.00 o 
   5   9   1      120.01       97.71     31.18 o 
   6   9   1       15.04       15.28     33.76 o 
   7   9   1      474.77      545.57     56.15 o 
   8   9   1      230.16      355.52    110.30 o 
   9   9   1      369.80      471.21     76.71 o 
  10   9   1      213.79      227.42     75.52 o 
  11   9   1      447.87      494.99     66.08 o 
 -11  10   1      363.74      240.67     76.71 o 
 -10  10   1      462.94      509.57     69.54 o 
  -9  10   1       52.52       80.27     41.31 o 
  -8  10   1      201.75      162.64     44.41 o 
  -7  10   1        3.88        7.16     46.01 o 
  -6  10   1      346.42      249.36     46.20 o 
  -5  10   1     1088.69     1041.47     73.24 o 
  -4  10   1     1347.57     1366.69     78.77 o 
  -3  10   1      746.05      721.78     63.45 o 
  -2  10   1     1837.28     1942.01     77.48 o 
  -1  10   1      282.35      281.59     59.75 o 
   0  10   1     2867.47     2930.42     80.14 o 
   1  10   1       21.69        9.82     42.30 o 
   2  10   1       62.35       54.68     25.18 o 
   3  10   1       10.10        9.58     21.14 o 
   4  10   1     1489.96     1409.36     78.45 o 
   5  10   1       98.88       79.11     33.68 o 
   6  10   1     1607.37     1613.03     86.60 o 
   7  10   1      245.96      236.42     44.17 o 
   8  10   1      981.98      979.16     77.41 o 
   9  10   1      246.19      258.93     58.93 o 
  10  10   1      150.17       85.55     57.32 o 
  -9  11   1        6.46      -33.85     45.41 o 
  -8  11   1     1246.36     1178.19     90.09 o 
  -7  11   1      103.33       36.55     36.18 o 
  -6  11   1     1129.77     1117.43    144.42 o 
  -5  11   1       65.58       70.28     46.09 o 
  -4  11   1       92.01       90.26     37.13 o 
  -3  11   1       16.00        9.45     36.14 o 
  -2  11   1      127.59      149.27     41.64 o 
  -1  11   1        6.62      -21.39     21.39 o 
   0  11   1      939.10      942.64     50.40 o 
   1  11   1      163.98      128.49     33.90 o 
   2  11   1      713.71      853.39     58.34 o 
   3  11   1       96.35      110.37     34.61 o 
   4  11   1      860.29      782.37     67.17 o 
   5  11   1       21.44       10.56     28.58 o 
   6  11   1      192.49      149.33     41.01 o 
   7  11   1       14.18        7.03     34.74 o 
   8  11   1       29.00       16.30     33.87 o 
   9  11   1       74.84       76.03     54.60 o 
  -8  12   1       75.16       79.09     59.19 o 
  -7  12   1       61.89       29.08     52.04 o 
  -6  12   1        5.85       49.87     39.84 o 
  -5  12   1      533.83      440.44     61.07 o 
  -4  12   1      317.51      337.65     57.14 o 
  -3  12   1      544.59      464.15     61.48 o 
  -2  12   1      551.37      671.84     69.45 o 
  -1  12   1      391.11      345.62     64.26 o 
   0  12   1      305.37      279.47     45.32 o 
   1  12   1      137.28      133.79     32.95 o 
   2  12   1       65.34       54.97     35.39 o 
   3  12   1        0.20      -17.28     27.34 o 
   4  12   1      265.04      148.92     45.59 o 
   5  12   1      244.69      212.09     47.89 o 
   6  12   1      225.32      320.46     58.30 o 
   7  12   1      648.87      689.73     90.15 o 
   8  12   1       56.92       95.93     54.94 o 
  -6  13   1       43.95       -9.18     53.92 o 
  -5  13   1      756.91      798.93     97.63 o 
  -4  13   1       80.04       33.38     43.51 o 
  -3  13   1      159.67      111.35     77.05 o 
  -2  13   1       22.22       33.10     30.11 o 
  -1  13   1       81.93       27.94     58.60 o 
   0  13   1      116.90      137.40     41.54 o 
   1  13   1     1678.39     1752.95     81.23 o 
   2  13   1      113.79      113.04     45.17 o 
   3  13   1     1338.29     1298.42     92.20 o 
   4  13   1       32.29      -35.87     35.87 o 
   5  13   1      176.23      224.51     67.52 o 
   6  13   1       20.08       12.93     53.06 o 
  -2  14   1     1018.00     1149.32     83.34 o 
  -1  14   1      208.94      192.89     57.13 o 
   0  14   1      538.88      523.30     64.15 o 
   1  14   1       19.70       -7.41     37.57 o 
   2  14   1        0.12      -15.45     33.19 o 
 -14   0   2      570.16      719.49     91.85 o 
 -12   0   2     1691.25     1468.31    106.67 o 
 -10   0   2     2848.83     2769.02    133.41 o 
  -8   0   2       81.53      109.24     20.14 o 
  -6   0   2    26520.12    26654.89    670.82 o 
  -4   0   2    86756.91    88694.86   1555.10 o 
  -2   0   2     3892.09     3960.07    117.67 o 
   0   0   2       93.50       41.16     11.06 o 
   2   0   2    26844.86    26860.60    721.65 o 
   4   0   2    38859.20    37715.13    677.05 o 
   6   0   2    12518.07    11713.43    347.41 o 
   8   0   2      221.32      216.12     25.43 o 
  10   0   2     2384.60     2272.24    172.95 o 
  12   0   2      760.12      785.00     84.54 o 
  14   0   2      824.20      858.65     99.51 o 
 -15   1   2       36.38       41.40     34.58 o 
 -14   1   2       15.91       50.95     31.57 o 
 -13   1   2       31.81       15.73     27.48 o 
 -12   1   2      411.36      381.63     45.88 o 
 -11   1   2      412.43      482.51     46.29 o 
 -10   1   2     2122.13     2199.77     59.81 o 
  -9   1   2      641.71      678.25     34.72 o 
  -8   1   2     7392.66     7639.88    108.55 o 
  -7   1   2      564.11      513.89     16.95 o 
  -6   1   2     5717.46     6033.94     86.23 o 
  -5   1   2     3278.21     3405.98     46.62 o 
  -4   1   2    16251.51    17271.15    182.69 o 
  -3   1   2     4610.25     4975.74     72.40 o 
  -2   1   2    14211.65    14929.65    218.81 o 
  -1   1   2     9589.13     9952.76    196.83 o 
   0   1   2    49057.18    50279.23   1330.75 o 
   1   1   2    21421.22    22764.95    491.41 o 
   2   1   2       54.85       26.70      5.11 o 
   3   1   2      165.40      181.62      9.82 o 
   4   1   2     5444.64     5693.03     85.47 o 
   5   1   2      777.61      726.46     22.47 o 
   6   1   2      783.50      794.04     29.68 o 
   7   1   2     3899.61     3840.05     83.11 o 
   8   1   2     2084.36     2147.57     72.42 o 
   9   1   2     1232.04     1296.84     40.71 o 
  10   1   2     4562.72     4779.44    126.13 o 
  11   1   2      354.02      409.74     34.83 o 
  12   1   2     1051.12     1122.92     71.87 o 
  13   1   2        2.97       11.72     25.50 o 
  14   1   2       12.98      -17.37     29.13 o 
  15   1   2      149.57      160.61     44.13 o 
 -15   2   2      636.90      705.82     70.18 o 
 -14   2   2       14.31       11.48     28.14 o 
 -13   2   2     1284.05     1394.68    195.28 o 
 -12   2   2       32.90       22.51     24.71 o 
 -11   2   2     1135.03     1043.20     77.74 o 
 -10   2   2        1.67      -12.58     12.58 o 
  -9   2   2       53.90       68.18     13.09 o 
  -8   2   2       34.67       41.38     11.18 o 
  -7   2   2     8833.04     8874.00    120.55 o 
  -6   2   2      791.97      883.25     21.65 o 
  -5   2   2    16145.58    16288.09    176.25 o 
  -4   2   2       13.27       14.44      4.25 o 
  -3   2   2     2562.06     2501.89     36.99 o 
  -2   2   2     2770.81     2738.32     39.02 o 
  -1   2   2    20597.17    20450.49    309.94 o 
   0   2   2     9476.85     9775.23    307.79 o 
   1   2   2    15454.30    16116.06    509.29 o 
   2   2   2     1599.99     1770.28     38.83 o 
   3   2   2     3101.05     2931.53     49.50 o 
   4   2   2     1200.40     1260.35     29.29 o 
   5   2   2    17544.78    17611.82    237.32 o 
   6   2   2      291.95      293.34     17.32 o 
   7   2   2     7731.49     7606.77    120.60 o 
   8   2   2      767.55      763.35     29.65 o 
   9   2   2      938.87      929.09     38.16 o 
  10   2   2      366.32      315.43     30.81 o 
  11   2   2     1719.01     1711.11     85.89 o 
  12   2   2       92.36      102.77     24.67 o 
  13   2   2     1472.23     1337.31     78.45 o 
  14   2   2       16.11       49.16     33.87 o 
  15   2   2      773.48      926.42     77.69 o 
 -15   3   2       66.71      108.52     41.20 o 
 -14   3   2        0.02       12.59     29.45 o 
 -13   3   2       48.21        3.45     26.69 o 
 -12   3   2      545.41      526.51     51.99 o 
 -11   3   2      779.48      804.90     41.24 o 
 -10   3   2     3275.91     3097.14     77.30 o 
  -9   3   2     2780.20     2767.41     85.45 o 
  -8   3   2     1972.83     1917.56     59.73 o 
  -7   3   2     2862.58     2732.74     70.54 o 
  -6   3   2      186.21      213.59     14.13 o 
  -5   3   2     1802.84     1799.74     44.23 o 
  -4   3   2      210.35      202.02     14.44 o 
  -3   3   2     4136.22     4265.98     67.97 o 
  -2   3   2      502.55      498.39     24.25 o 
  -1   3   2     6639.03     6582.52    113.66 o 
   0   3   2     9524.96     8794.19    175.19 o 
   1   3   2     6200.40     6083.59    122.09 o 
   2   3   2     3358.10     3438.09     68.05 o 
   3   3   2     2137.90     2241.58     75.23 o 
   4   3   2      886.12      892.38     25.54 o 
   5   3   2        0.53        0.83      6.43 o 
   6   3   2       35.99       34.33      9.38 o 
   7   3   2     2688.39     2629.70     56.95 o 
   8   3   2     2086.13     2066.12     51.27 o 
   9   3   2     2530.34     2585.31     61.59 o 
  10   3   2     1770.92     1823.95    102.85 o 
  11   3   2     1281.58     1265.21     55.97 o 
  12   3   2      572.20      593.73     35.78 o 
  13   3   2       86.21       82.49     23.25 o 
  14   3   2        0.01       15.79     32.11 o 
  15   3   2      163.10      134.59     46.58 o 
 -14   4   2      774.14      755.92    155.21 o 
 -13   4   2       17.56      -14.01     24.92 o 
 -12   4   2     1214.08     1186.36     62.02 o 
 -11   4   2       76.96       55.57     22.09 o 
 -10   4   2      375.20      427.07     51.60 o 
  -9   4   2      169.53      187.66     28.32 o 
  -8   4   2      452.05      428.10     32.12 o 
  -7   4   2      329.98      299.55     25.63 o 
  -6   4   2     9520.44     9741.44    145.96 o 
  -5   4   2      195.77      217.13     14.16 o 
  -4   4   2    17635.99    17921.99    286.41 o 
  -3   4   2     2049.83     2113.68     53.18 o 
  -2   4   2    15117.67    14866.10    316.19 o 
  -1   4   2     4822.69     4849.31     93.76 o 
   0   4   2     2899.20     2849.79     84.68 o 
   1   4   2      307.16      267.14     16.24 o 
   2   4   2    18178.29    18144.73    246.39 o 
   3   4   2      342.25      306.84     25.66 o 
   4   4   2    15463.96    15592.32    197.92 o 
   5   4   2     2682.33     2895.79     60.66 o 
   6   4   2     7805.26     7908.29    124.33 o 
   7   4   2       58.41       73.66     12.57 o 
   8   4   2      788.08      750.01     43.36 o 
   9   4   2      732.93      712.00     37.65 o 
  10   4   2       79.36       93.79     20.01 o 
  11   4   2       85.45       53.73     23.33 o 
  12   4   2      636.39      643.78     47.77 o 
  13   4   2        0.89       17.65     20.77 o 
  14   4   2      558.28      625.59     65.23 o 
 -14   5   2       16.53       17.17     31.91 o 
 -13   5   2        0.50        3.79     23.85 o 
 -12   5   2      297.82      249.67     35.50 o 
 -11   5   2      206.69      165.90     30.01 o 
 -10   5   2     2820.49     2888.35     88.79 o 
  -9   5   2      351.57      318.00     50.57 o 
  -8   5   2     3302.52     3354.63    145.17 o 
  -7   5   2     1833.93     1711.69     57.17 o 
  -6   5   2     1797.91     1757.89     55.25 o 
  -5   5   2      591.38      524.93     30.39 o 
  -4   5   2      105.59      100.21     16.42 o 
  -3   5   2     1105.05     1148.86     41.64 o 
  -2   5   2    10417.96    10168.02    177.68 o 
  -1   5   2    18163.49    17859.17    289.99 o 
   0   5   2    24849.10    24522.98    498.26 o 
   1   5   2     3898.99     3755.47    131.49 o 
   2   5   2     9378.36     9597.22    146.88 o 
   3   5   2        8.10       -2.30     10.36 o 
   4   5   2      366.09      346.38     21.57 o 
   5   5   2      737.65      711.21     29.85 o 
   6   5   2     6443.69     6753.44    115.88 o 
   7   5   2     1726.57     1770.38     91.89 o 
   8   5   2     2722.13     2685.71     71.46 o 
   9   5   2      296.90      342.54     36.80 o 
  10   5   2     2244.37     2117.90     64.36 o 
  11   5   2      276.68      251.14     30.03 o 
  12   5   2      111.93      134.26     26.36 o 
  13   5   2        0.29       15.87     21.78 o 
  14   5   2        1.82       -1.32     25.34 o 
 -14   6   2      159.35       74.57     35.15 o 
 -13   6   2      781.75      740.52     58.86 o 
 -12   6   2       99.89      108.25     43.67 o 
 -11   6   2     1410.73     1420.48     94.05 o 
 -10   6   2       27.97       44.41     20.95 o 
  -9   6   2      132.86      142.79     24.65 o 
  -8   6   2      322.75      388.74     45.94 o 
  -7   6   2     3571.18     3739.71    219.45 o 
  -6   6   2      208.50      240.65     45.50 o 
  -5   6   2     9666.81     9527.87    220.33 o 
  -4   6   2       26.62       30.15     15.24 o 
  -3   6   2     4884.72     4761.22    121.22 o 
  -2   6   2        0.34        4.37     11.23 o 
  -1   6   2      169.40      169.80     20.27 o 
   0   6   2       61.21       73.15     22.15 o 
   1   6   2     1028.55      909.93     51.26 o 
   2   6   2        9.75       16.39     11.79 o 
   3   6   2     3984.48     3892.70     91.08 o 
   4   6   2      114.40      125.81     16.73 o 
   5   6   2     5016.70     5172.11    106.99 o 
   6   6   2      264.49      278.59     31.52 o 
   7   6   2     3320.34     3187.13     87.52 o 
   8   6   2      162.42      165.38     25.97 o 
   9   6   2        1.05      -13.32     18.10 o 
  10   6   2       17.21       17.52     21.69 o 
  11   6   2      382.17      346.04     41.25 o 
  12   6   2      229.02      216.20     31.46 o 
  13   6   2      812.75      838.35     53.61 o 
 -13   7   2       67.79       51.11     44.42 o 
 -12   7   2      166.84      202.57     50.20 o 
 -11   7   2     1381.08     1216.35     84.50 o 
 -10   7   2      712.01      746.85    117.20 o 
  -9   7   2     2016.43     2080.25     95.65 o 
  -8   7   2      588.25      677.08     65.57 o 
  -7   7   2      927.13      945.31     67.53 o 
  -6   7   2       61.59       95.18     28.40 o 
  -5   7   2        1.86       25.93     25.00 o 
  -4   7   2      962.97      925.64     80.13 o 
  -3   7   2     2749.28     2723.70     76.75 o 
  -2   7   2      535.78      523.26     34.35 o 
  -1   7   2     7879.24     8400.73    164.24 o 
   0   7   2      193.79      256.71     36.11 o 
   1   7   2     3237.43     3111.29     83.00 o 
   2   7   2      150.13      170.12     23.57 o 
   3   7   2     2513.28     2580.50     75.12 o 
   4   7   2       15.80       25.24     14.69 o 
   5   7   2       89.12       71.43     20.97 o 
   6   7   2      232.91      215.32     26.00 o 
   7   7   2     1156.48     1182.83     56.59 o 
   8   7   2      446.22      407.78     39.57 o 
   9   7   2     1352.60     1361.38     64.95 o 
  10   7   2      356.73      300.76     39.07 o 
  11   7   2     1348.69     1369.07     89.63 o 
  12   7   2      268.03      267.24     54.48 o 
  13   7   2       24.47       46.09     51.87 o 
 -12   8   2      533.75      601.06     73.47 o 
 -11   8   2       15.82       16.17     37.96 o 
 -10   8   2      129.66       64.86     37.44 o 
  -9   8   2        1.63       -0.89     28.79 o 
  -8   8   2      103.26      112.87     36.82 o 
  -7   8   2       47.07       -6.28     25.80 o 
  -6   8   2     3970.82     3897.52    175.04 o 
  -5   8   2      297.14      285.09     41.56 o 
  -4   8   2     5055.91     5230.54    229.64 o 
  -3   8   2     1464.49     1454.31     94.57 o 
  -2   8   2      308.44      392.12     33.90 o 
  -1   8   2      692.10      668.46     53.76 o 
   0   8   2     1507.10     1584.62     60.10 o 
   1   8   2      106.38       86.43     20.89 o 
   2   8   2      536.39      525.76     38.20 o 
   3   8   2      947.82      960.08     58.58 o 
   4   8   2     3286.84     3371.81     91.90 o 
   5   8   2     1468.83     1591.79     60.42 o 
   6   8   2     1319.64     1318.94     71.15 o 
   7   8   2       33.59       75.17     30.27 o 
   8   8   2       95.56       88.58     39.63 o 
   9   8   2       69.38        9.69     40.22 o 
  10   8   2        8.48       -8.06     80.53 o 
  11   8   2       18.25       32.35     35.87 o 
  12   8   2      310.69      280.53     56.77 o 
 -12   9   2        0.93       56.47     62.08 o 
 -11   9   2      324.29      353.44     61.53 o 
 -10   9   2     1238.40     1180.91    168.06 o 
  -9   9   2      305.72      233.90     55.53 o 
  -8   9   2     2868.08     3092.38    124.12 o 
  -7   9   2      308.14      281.65     46.64 o 
  -6   9   2     2092.33     2109.99     97.00 o 
  -5   9   2       13.58       12.09     31.89 o 
  -4   9   2      517.49      471.92     50.10 o 
  -3   9   2      341.23      318.73     43.15 o 
  -2   9   2     5443.75     5345.52    162.15 o 
  -1   9   2     2360.96     2387.03     80.93 o 
   0   9   2     6528.82     6697.62    127.72 o 
   1   9   2     2613.88     2557.47     83.15 o 
   2   9   2     1192.91     1055.14     64.45 o 
   3   9   2       82.94       48.54     22.24 o 
   4   9   2      270.53      295.68     47.53 o 
   5   9   2      344.21      316.03     64.72 o 
   6   9   2     1030.96      999.95     68.65 o 
   7   9   2      432.63      436.05     52.68 o 
   8   9   2     1098.45     1314.03     90.24 o 
   9   9   2      159.51      188.10     65.91 o 
  10   9   2      430.41      446.98     61.75 o 
  11   9   2       74.90       71.94     56.30 o 
 -11  10   2      174.03       87.59     66.50 o 
 -10  10   2        1.06      -18.11     37.41 o 
  -9  10   2        0.01      -20.18     34.81 o 
  -8  10   2      350.75      450.36    111.66 o 
  -7  10   2      537.98      510.05    110.30 o 
  -6  10   2     1263.80     1248.48     82.59 o 
  -5  10   2     2010.93     1947.35     95.53 o 
  -4  10   2      212.49      287.04     46.04 o 
  -3  10   2     2705.22     2559.08    108.10 o 
  -2  10   2      148.95      155.06     36.58 o 
  -1  10   2      804.46      792.75     53.06 o 
   0  10   2      486.73      443.54     41.96 o 
   1  10   2      401.60      451.21     43.07 o 
   2  10   2      129.59      164.94     31.50 o 
   3  10   2     3342.33     3206.74     99.03 o 
   4  10   2      138.06       69.40     31.13 o 
   5  10   2     1807.14     1778.51    142.31 o 
   6  10   2      210.97      186.96     41.24 o 
   7  10   2      435.15      419.42     53.95 o 
   8  10   2      231.74      226.13     50.34 o 
   9  10   2       12.99        2.79     35.02 o 
  10  10   2       34.43       31.29     49.83 o 
  -9  11   2      868.39     1183.19    117.20 o 
  -8  11   2      119.62      135.02     54.34 o 
  -7  11   2      481.85      425.13     60.15 o 
  -6  11   2        2.59      -10.08     33.22 o 
  -5  11   2      380.97      382.75     56.34 o 
  -4  11   2        0.20      -18.14     35.89 o 
  -3  11   2      668.97      682.49     66.86 o 
  -2  11   2       95.88      148.57     40.74 o 
  -1  11   2     1312.66     1286.95     61.29 o 
   0  11   2      141.26      133.89     30.17 o 
   1  11   2      574.31      635.49     44.17 o 
   2  11   2       97.79       50.26     28.94 o 
   3  11   2      243.81      208.57     40.62 o 
   4  11   2        0.30       -6.14     25.49 o 
   5  11   2       14.23       -8.62     27.09 o 
   6  11   2       13.58        6.21     29.88 o 
   7  11   2      286.71      228.07     47.68 o 
   8  11   2       28.73       78.34     36.98 o 
   9  11   2      616.10      570.83     86.58 o 
  -8  12   2      255.42      213.80     69.22 o 
  -7  12   2        5.19        5.10     52.21 o 
  -6  12   2      408.00      446.07     94.06 o 
  -5  12   2      502.74      428.01     62.61 o 
  -4  12   2      551.70      575.43     69.23 o 
  -3  12   2      539.03      582.87     68.29 o 
  -2  12   2       57.64       51.88     42.22 o 
  -1  12   2       58.64       69.08     33.35 o 
   0  12   2       32.47        4.44     34.20 o 
   1  12   2      250.64      253.66     35.30 o 
   2  12   2      136.58      185.16     35.04 o 
   3  12   2      494.35      529.93     60.96 o 
   4  12   2      673.63      583.83     63.68 o 
   5  12   2      153.52       86.57     41.07 o 
   6  12   2      516.51      434.35     61.92 o 
   7  12   2        2.20       28.57     47.45 o 
   8  12   2      178.60      151.88     61.91 o 
  -6  13   2      336.90      466.72     87.59 o 
  -5  13   2       86.38      107.32     57.32 o 
  -4  13   2        0.13      -21.80     42.52 o 
  -3  13   2      167.10      115.33     50.43 o 
  -2  13   2      669.60      659.79     59.14 o 
  -1  13   2       64.95       66.70     33.91 o 
   0  13   2     2110.26     2090.79    106.82 o 
   1  13   2       33.02       -2.04     27.36 o 
   2  13   2      642.36      746.89     59.29 o 
   3  13   2       20.22      -36.35     41.24 o 
   4  13   2        3.44      -35.19     35.19 o 
   5  13   2       10.16      -47.28     47.28 o 
   6  13   2      374.48      443.42     85.89 o 
  -2  14   2       45.72       37.89     39.53 o 
  -1  14   2      157.42      160.09     50.18 o 
   0  14   2        1.47        2.35     37.33 o 
   1  14   2      213.34      187.56     46.43 o 
   2  14   2      170.84      140.17     43.04 o 
 -15   0   3      578.36      598.21     92.19 o 
 -13   0   3      482.45      410.09     70.76 o 
 -11   0   3        0.11       35.38     27.38 o 
  -9   0   3     5164.47     5296.34    193.22 o 
  -7   0   3    21413.54    22215.73    497.40 o 
  -5   0   3    37201.00    38246.61    477.09 o 
  -3   0   3     1202.77     1373.00     32.03 o 
  -1   0   3    21492.52    21865.37    588.95 o 
   1   0   3    15656.06    16111.62    440.56 o 
   3   0   3    48851.97    48541.62    860.31 o 
   5   0   3     5041.57     5205.82    116.83 o 
   7   0   3     1143.97     1055.94     45.79 o 
   9   0   3       34.07       37.07     17.19 o 
  11   0   3     4030.87     4135.62    128.28 o 
  13   0   3      761.80      804.56     91.85 o 
  15   0   3      208.80      223.49     68.03 o 
 -15   1   3        1.36       35.18     35.35 o 
 -14   1   3      102.27       84.60     34.23 o 
 -13   1   3      810.23      851.26    110.48 o 
 -12   1   3      370.55      374.75     44.31 o 
 -11   1   3     3375.42     3307.21    108.74 o 
 -10   1   3      151.71      205.10     44.56 o 
  -9   1   3     1604.80     1597.49     45.10 o 
  -8   1   3      699.59      714.67     21.68 o 
  -7   1   3     1190.80     1237.21     24.65 o 
  -6   1   3     2699.20     2756.02     38.29 o 
  -5   1   3    12933.17    13058.02    142.98 o 
  -4   1   3     1306.49     1217.51     23.91 o 
  -3   1   3     2636.04     2642.27     38.61 o 
  -2   1   3     8794.08     9144.89    120.39 o 
  -1   1   3      356.96      418.25     13.25 o 
   0   1   3    17262.55    17859.01    271.58 o 
   1   1   3    12598.20    13234.57    205.07 o 
   2   1   3     1814.49     1971.54     39.94 o 
   3   1   3      302.78      358.92     18.69 o 
   4   1   3     6345.82     6191.87     92.26 o 
   5   1   3     3702.88     3552.29     80.74 o 
   6   1   3     4501.34     4475.34     76.98 o 
   7   1   3     5892.15     5631.10     95.21 o 
   8   1   3      902.54      915.57     31.94 o 
   9   1   3     5600.61     5385.98     99.23 o 
  10   1   3      262.65      278.62     30.22 o 
  11   1   3       56.67       64.01     18.14 o 
  12   1   3      167.36      140.98     26.55 o 
  13   1   3      259.49      171.83     46.26 o 
  14   1   3       90.68       91.99     36.66 o 
  15   1   3      848.05      925.46    147.13 o 
 -15   2   3        5.00      -23.13     27.05 o 
 -14   2   3      603.66      719.12     63.66 o 
 -13   2   3        0.02      -19.17     19.17 o 
 -12   2   3       68.64       45.71     51.70 o 
 -11   2   3        2.16       -4.35     17.02 o 
 -10   2   3     2057.52     2100.55     67.70 o 
  -9   2   3       95.41      139.68     22.42 o 
  -8   2   3     5166.69     4929.81    106.51 o 
  -7   2   3       60.05       72.22      8.96 o 
  -6   2   3     8420.54     8292.62    108.94 o 
  -5   2   3        6.25        6.40      4.31 o 
  -4   2   3      957.66      927.37     27.79 o 
  -3   2   3        2.64       -2.61      4.26 o 
  -2   2   3     7483.23     7751.32     95.14 o 
  -1   2   3        0.05        3.92      3.75 o 
   0   2   3    15767.38    15976.54    316.64 o 
   1   2   3      386.47      417.61     23.22 o 
   2   2   3     2390.05     2171.46     54.22 o 
   3   2   3      122.94      139.97     10.10 o 
   4   2   3    10558.83    10462.31    146.25 o 
   5   2   3      137.44      120.10     11.81 o 
   6   2   3     3577.50     3464.28     65.02 o 
   7   2   3       19.45       26.58      9.24 o 
   8   2   3      163.83      200.62     17.70 o 
   9   2   3      293.38      254.45     21.26 o 
  10   2   3     4946.95     4952.60     97.83 o 
  11   2   3      112.22      129.08     29.62 o 
  12   2   3     2743.66     2707.25     85.44 o 
  13   2   3        4.27       28.93     22.69 o 
  14   2   3      504.68      519.79     60.55 o 
  15   2   3        2.13       26.12     36.82 o 
 -15   3   3      100.04       98.05     35.14 o 
 -14   3   3      190.95      187.51     51.62 o 
 -13   3   3      579.88      637.43     58.60 o 
 -12   3   3     1096.32     1045.06    108.95 o 
 -11   3   3     2238.74     2073.63     81.92 o 
 -10   3   3     1017.34      982.86     48.33 o 
  -9   3   3      558.28      567.44     36.99 o 
  -8   3   3      647.14      637.21     46.10 o 
  -7   3   3      720.14      635.88     33.32 o 
  -6   3   3      144.11      136.51      9.58 o 
  -5   3   3     4126.19     4142.07     60.61 o 
  -4   3   3     7692.34     7584.12     97.64 o 
  -3   3   3     4177.15     4116.75     65.81 o 
  -2   3   3     2453.41     2308.00     53.23 o 
  -1   3   3    12267.88    12056.96    164.06 o 
   0   3   3    23762.55    23756.59    468.54 o 
   1   3   3      181.38      217.58     14.90 o 
   2   3   3     2297.04     2304.39     50.97 o 
   3   3   3       30.79       55.17     12.84 o 
   4   3   3      316.92      271.96     15.34 o 
   5   3   3     1895.43     1932.01     42.83 o 
   6   3   3     3801.90     3773.38     69.92 o 
   7   3   3     1206.54     1157.53     35.45 o 
   8   3   3     3722.59     3731.24     94.06 o 
   9   3   3     1315.89     1229.88     61.56 o 
  10   3   3     1203.68     1163.96     50.97 o 
  11   3   3      392.72      384.46     35.77 o 
  12   3   3       15.45       17.62     20.11 o 
  13   3   3       53.49       30.05     18.79 o 
  14   3   3      163.55      162.16     42.56 o 
 -14   4   3        1.46        5.90     27.79 o 
 -13   4   3      190.23      130.58     35.36 o 
 -12   4   3       33.31       61.21     28.21 o 
 -11   4   3       68.97       61.61     36.95 o 
 -10   4   3       36.90       29.13     18.61 o 
  -9   4   3     1153.05     1146.05     50.92 o 
  -8   4   3       93.00       97.50     20.86 o 
  -7   4   3     7519.92     7347.81    142.06 o 
  -6   4   3      110.16       67.75     27.03 o 
  -5   4   3    14606.00    14612.78    203.42 o 
  -4   4   3      152.70      167.10     15.08 o 
  -3   4   3      940.39      926.21     33.00 o 
  -2   4   3     1326.09     1429.54     40.26 o 
  -1   4   3     2917.35     2834.80     82.36 o 
   0   4   3        5.50       27.51     13.52 o 
   1   4   3    30676.15    30948.06    403.35 o 
   2   4   3      741.75      719.85     24.92 o 
   3   4   3    12277.65    12159.67    201.98 o 
   4   4   3      808.73      917.83     33.35 o 
   5   4   3     1150.55     1104.97     38.42 o 
   6   4   3      203.76      220.76     21.49 o 
   7   4   3       27.21       27.21      9.63 o 
   8   4   3       75.64       88.85     14.64 o 
   9   4   3     1864.49     1743.66     64.12 o 
  10   4   3       45.15       40.91     18.58 o 
  11   4   3     1637.74     1708.70     57.77 o 
  12   4   3      100.99       89.89     22.80 o 
  13   4   3      506.22      504.68     49.30 o 
  14   4   3       16.10       55.13     25.99 o 
 -14   5   3        6.70       18.56     30.81 o 
 -13   5   3      484.96      488.96     56.22 o 
 -12   5   3      133.67      157.47     39.00 o 
 -11   5   3     1967.34     2014.61     76.41 o 
 -10   5   3     1265.03     1198.96     81.27 o 
  -9   5   3      995.22     1037.82     57.74 o 
  -8   5   3      573.92      502.19     35.87 o 
  -7   5   3       28.76       30.68     25.48 o 
  -6   5   3       20.26       10.64     13.31 o 
  -5   5   3     4861.20     4951.81    131.47 o 
  -4   5   3     2386.99     2382.74     67.31 o 
  -3   5   3     8986.79     8762.58    157.64 o 
  -2   5   3     7997.77     7515.48    138.78 o 
  -1   5   3    21478.06    21766.60    347.95 o 
   0   5   3      169.94      119.73     23.49 o 
   1   5   3      209.58      248.23     26.37 o 
   2   5   3       31.74       54.44     11.32 o 
   3   5   3     4682.86     5216.03    131.09 o 
   4   5   3     4865.80     4857.39     88.61 o 
   5   5   3     6170.99     6463.54    132.22 o 
   6   5   3     4598.07     4696.70     81.72 o 
   7   5   3     4028.66     3965.19     74.67 o 
   8   5   3      256.62      233.99     18.66 o 
   9   5   3      708.57      801.47     50.04 o 
  10   5   3        2.10       11.58     17.04 o 
  11   5   3        4.85        0.46     18.34 o 
  12   5   3       36.66       41.14     21.13 o 
  13   5   3      108.98       71.30     25.35 o 
  14   5   3       80.91       45.27     27.42 o 
 -14   6   3      228.07      237.88     56.89 o 
 -13   6   3       50.59       22.18     26.76 o 
 -12   6   3       28.53       35.35     24.93 o 
 -11   6   3       49.83       39.11     33.92 o 
 -10   6   3      985.04     1008.47     93.72 o 
  -9   6   3      609.57      582.11     42.43 o 
  -8   6   3     4205.72     4141.01    132.20 o 
  -7   6   3      207.61      280.55     92.44 o 
  -6   6   3     6167.70     5897.29    158.30 o 
  -5   6   3        4.25        7.17     23.81 o 
  -4   6   3     1236.01     1149.15     52.26 o 
  -3   6   3      479.29      472.40     31.05 o 
  -2   6   3      131.28      126.33     19.21 o 
  -1   6   3      333.23      362.57     48.05 o 
   0   6   3     8501.15     8233.94    205.21 o 
   1   6   3       36.21       21.99     11.95 o 
   2   6   3     6615.26     6323.41    128.49 o 
   3   6   3      173.20      213.03     19.87 o 
   4   6   3     3845.24     3828.97     78.13 o 
   5   6   3     1240.70     1327.96     42.74 o 
   6   6   3     1409.08     1528.71     47.40 o 
   7   6   3      436.61      426.98     28.62 o 
   8   6   3      307.40      326.39     34.52 o 
   9   6   3       96.45      112.80     25.23 o 
  10   6   3     2210.13     2183.36    121.84 o 
  11   6   3      111.51      122.25     31.08 o 
  12   6   3      661.91      685.01     55.67 o 
  13   6   3      178.19      152.05     36.68 o 
 -13   7   3      178.90      161.78     58.00 o 
 -12   7   3      741.06      946.00    213.98 o 
 -11   7   3      626.96      796.62     83.09 o 
 -10   7   3     1912.85     1746.39    129.72 o 
  -9   7   3      340.28      276.58     46.74 o 
  -8   7   3       90.54       56.03     30.24 o 
  -7   7   3      654.80      653.21     55.13 o 
  -6   7   3      854.05      929.38     84.97 o 
  -5   7   3     1119.68     1188.31     64.56 o 
  -4   7   3     4811.57     4919.48    139.03 o 
  -3   7   3      838.97      839.78     55.14 o 
  -2   7   3     5643.16     5560.58    120.78 o 
  -1   7   3      239.54      225.61     25.37 o 
   0   7   3     1709.95     1813.03     86.52 o 
   1   7   3      451.78      469.10     33.24 o 
   2   7   3        0.20      -11.32     11.32 o 
   3   7   3        9.74       26.66     14.62 o 
   4   7   3      195.22      206.99     25.03 o 
   5   7   3      156.91      182.69     21.21 o 
   6   7   3     3141.88     3200.85     75.64 o 
   7   7   3      598.06      622.76     43.84 o 
   8   7   3     2086.78     2164.70     77.14 o 
   9   7   3      435.89      424.91     41.88 o 
  10   7   3      687.53      672.01     52.28 o 
  11   7   3       24.37       63.63     30.91 o 
  12   7   3        1.15        4.81     29.26 o 
  13   7   3       18.58        4.76     49.15 o 
 -12   8   3        2.77       22.55     41.25 o 
 -11   8   3       22.10       78.18     40.78 o 
 -10   8   3        0.31       19.41     39.12 o 
  -9   8   3      816.78      913.51    156.32 o 
  -8   8   3       52.95       54.77     31.14 o 
  -7   8   3     3462.20     3921.15    134.52 o 
  -6   8   3      501.00      481.97     51.13 o 
  -5   8   3     1628.59     1552.95     79.29 o 
  -4   8   3      801.04      873.45     59.53 o 
  -3   8   3      116.41      203.79     33.79 o 
  -2   8   3      804.30      730.54     46.64 o 
  -1   8   3      982.42     1010.73     68.99 o 
   0   8   3      739.69      742.41     36.19 o 
   1   8   3     2556.75     2434.22     75.78 o 
   2   8   3     3060.99     2986.38    122.42 o 
   3   8   3     2259.21     2265.49     73.52 o 
   4   8   3      771.10      838.50     45.17 o 
   5   8   3      602.32      624.13     72.88 o 
   6   8   3       80.50       49.59     25.50 o 
   7   8   3        7.69       32.23     25.06 o 
   8   8   3      262.37      229.18     42.50 o 
   9   8   3      398.44      512.60     58.76 o 
  10   8   3       83.56       46.61     53.49 o 
  11   8   3      914.74      963.07     82.21 o 
  12   8   3        0.82       68.88     59.19 o 
 -12   9   3      294.10      311.09     79.60 o 
 -11   9   3     1413.36     1297.79     95.02 o 
 -10   9   3       21.34        5.37     38.29 o 
  -9   9   3      958.66     1021.44     79.08 o 
  -8   9   3      124.84       62.36     36.74 o 
  -7   9   3       16.72       17.15     30.58 o 
  -6   9   3        0.51       -1.99     27.73 o 
  -5   9   3     2613.86     2499.23    123.02 o 
  -4   9   3      905.31      827.80     63.38 o 
  -3   9   3     5614.24     5349.84    160.20 o 
  -2   9   3     1846.58     1905.02     71.17 o 
  -1   9   3     4028.43     4078.33    153.19 o 
   0   9   3     1435.49     1457.55     51.61 o 
   1   9   3       88.75       78.20     22.39 o 
   2   9   3       53.42       72.23     23.08 o 
   3   9   3      943.31     1060.96     54.07 o 
   4   9   3     1524.80     1661.84     65.84 o 
   5   9   3     2207.14     2423.19     99.57 o 
   6   9   3      468.84      453.38     51.06 o 
   7   9   3     1485.89     1627.98     86.93 o 
   8   9   3      258.59      251.78     87.85 o 
   9   9   3      206.57      274.88     49.58 o 
  10   9   3       11.38       -4.47     54.85 o 
  11   9   3        0.07      -24.49     50.00 o 
 -11  10   3       18.56       37.42     59.36 o 
 -10  10   3      191.44      197.77     53.00 o 
  -9  10   3      793.03      737.82     74.05 o 
  -8  10   3      956.63      993.14     80.33 o 
  -7  10   3      547.43      594.02     64.66 o 
  -6  10   3     2015.30     2104.96    103.20 o 
  -5  10   3       84.48       95.93     38.93 o 
  -4  10   3     1269.74     1152.88     90.67 o 
  -3  10   3      264.47      227.29     94.74 o 
  -2  10   3       19.90       32.53     41.92 o 
  -1  10   3      188.26      196.81     32.63 o 
   0  10   3     2785.44     2798.16     77.82 o 
   1  10   3      253.78      301.27     38.54 o 
   2  10   3     3182.18     3226.63     99.59 o 
   3  10   3       81.83      106.00     28.93 o 
   4  10   3     1454.48     1500.16    143.81 o 
   5  10   3      352.56      363.92     49.07 o 
   6  10   3      194.20      116.49     68.46 o 
   7  10   3       60.59       47.57     31.88 o 
   8  10   3      341.97      291.54     50.75 o 
   9  10   3       25.59       40.17     35.18 o 
  10  10   3      621.73      763.54     98.14 o 
  -9  11   3       47.61       52.72     57.15 o 
  -8  11   3       39.68       21.65     41.29 o 
  -7  11   3       46.68       67.64     39.10 o 
  -6  11   3      181.47      267.39     52.82 o 
  -5  11   3       21.58      -18.58     29.74 o 
  -4  11   3     1848.46     1860.22    149.88 o 
  -3  11   3       25.38       61.06     34.27 o 
  -2  11   3      460.14      523.25     62.21 o 
  -1  11   3       52.07       50.25     25.56 o 
   0  11   3      371.83      356.22     35.69 o 
   1  11   3       57.55       82.47     21.90 o 
   2  11   3        0.33       -7.23     22.48 o 
   3  11   3       33.62        2.81     23.11 o 
   4  11   3      178.49      183.82     59.02 o 
   5  11   3       31.53       19.61     29.52 o 
   6  11   3      538.00      537.26     61.67 o 
   7  11   3       89.09       89.70     36.46 o 
   8  11   3      791.06      836.39    120.26 o 
   9  11   3       37.52       78.92     58.00 o 
  -8  12   3      119.16      276.21     74.84 o 
  -7  12   3      391.61      426.07     82.49 o 
  -6  12   3      538.51      605.76    170.77 o 
  -5  12   3      431.12      374.60     59.56 o 
  -4  12   3       74.00       71.42     41.61 o 
  -3  12   3        1.42      -31.28     38.35 o 
  -2  12   3        5.01      -16.40     33.20 o 
  -1  12   3      120.00      101.48     30.25 o 
   0  12   3      350.26      359.76     49.40 o 
   1  12   3      419.20      418.53     39.85 o 
   2  12   3      561.19      580.38     44.29 o 
   3  12   3      674.00      649.46     76.20 o 
   4  12   3      254.52      225.26     46.01 o 
   5  12   3      295.39      160.15     45.67 o 
   6  12   3       16.36       14.08     33.59 o 
   7  12   3       32.41       42.69     51.19 o 
  -6  13   3       94.39       60.04     56.81 o 
  -5  13   3      241.82      289.65     72.29 o 
  -4  13   3       74.90       79.41     54.60 o 
  -3  13   3     1334.91     1288.85     97.86 o 
  -2  13   3       57.33       32.96     31.66 o 
  -1  13   3     1235.88     1309.24     75.18 o 
   0  13   3        2.44      -13.21     29.70 o 
   1  13   3      220.96      172.68     90.29 o 
   2  13   3       10.79       17.28     25.56 o 
   3  13   3      256.01      186.69     49.86 o 
   4  13   3       13.24      -33.25     33.25 o 
   5  13   3      659.77      674.08     92.36 o 
  -2  14   3        7.53        8.85     37.51 o 
  -1  14   3       71.74       42.48     36.48 o 
   0  14   3      387.36      421.51     55.40 o 
   1  14   3      204.79      213.75     53.66 o 
 -14   0   4        4.83       29.25     36.40 o 
 -12   0   4     1419.05     1420.45    103.60 o 
 -10   0   4     6531.48     6872.32    239.39 o 
  -8   0   4     8325.08     8596.58    179.19 o 
  -6   0   4        5.87       19.33     14.38 o 
  -4   0   4     2045.35     2063.68     63.18 o 
  -2   0   4    10603.32    10614.69    163.57 o 
   0   0   4    78576.60    84766.26   1507.44 o 
   2   0   4    15336.23    15961.68    373.02 o 
   4   0   4     2033.44     2191.63     58.70 o 
   6   0   4     1814.71     1792.88     58.97 o 
   8   0   4     3650.40     3694.18    104.63 o 
  10   0   4     8230.53     7661.78    188.75 o 
  12   0   4     1309.31     1315.21     72.87 o 
  14   0   4        3.97       37.93     47.28 o 
 -15   1   4      123.52       62.28     30.28 o 
 -14   1   4      681.15      774.62     65.40 o 
 -13   1   4       27.00       20.49     20.32 o 
 -12   1   4     2362.23     2382.55     94.61 o 
 -11   1   4      301.85      301.41     37.74 o 
 -10   1   4       14.83       18.76     16.76 o 
  -9   1   4      685.15      695.52     30.62 o 
  -8   1   4     4909.34     5081.56     87.96 o 
  -7   1   4       20.41       17.54      6.71 o 
  -6   1   4     2755.17     2483.41     44.19 o 
  -5   1   4     7286.38     6971.33    109.83 o 
  -4   1   4     4567.65     4587.36     63.80 o 
  -3   1   4     8228.17     8558.48    105.22 o 
  -2   1   4      507.46      497.13     18.78 o 
  -1   1   4     3418.67     3577.45     56.89 o 
   0   1   4      141.91      148.89     11.76 o 
   1   1   4      833.05      898.52     20.82 o 
   2   1   4       13.16       31.15     13.60 o 
   3   1   4     6519.15     6026.92     87.91 o 
   4   1   4     5905.55     5648.93     86.08 o 
   5   1   4    10390.37    10037.03    228.77 o 
   6   1   4     4962.76     4666.26     79.97 o 
   7   1   4     1006.53      959.12     31.06 o 
   8   1   4      572.94      577.25     27.56 o 
   9   1   4       77.56       84.01     14.16 o 
  10   1   4        3.59        6.46     11.24 o 
  11   1   4      667.46      682.90     36.76 o 
  12   1   4     1111.04     1155.41     75.72 o 
  13   1   4      158.72      178.47     40.36 o 
  14   1   4      719.64      752.01    186.42 o 
  15   1   4      192.30      147.57    107.92 o 
 -15   2   4       82.85      108.85     37.22 o 
 -14   2   4        2.51       -9.98     34.36 o 
 -13   2   4      225.38      174.98     34.29 o 
 -12   2   4       39.88       36.99     21.13 o 
 -11   2   4     3025.05     2929.88    101.78 o 
 -10   2   4        4.76        6.29     13.46 o 
  -9   2   4     4405.78     4239.52    115.29 o 
  -8   2   4       16.20       13.30     12.56 o 
  -7   2   4     1133.33     1083.58     55.17 o 
  -6   2   4      893.63      889.07     22.54 o 
  -5   2   4       98.71       91.35     10.66 o 
  -4   2   4      247.88      260.40     13.90 o 
  -3   2   4     7298.04     7260.39    103.38 o 
  -2   2   4       55.49       66.51      5.25 o 
  -1   2   4     2299.97     2064.65     40.46 o 
   0   2   4     3064.10     3226.75     63.73 o 
   1   2   4     4248.92     4118.43     97.88 o 
   2   2   4      508.64      546.64     16.86 o 
   3   2   4     1090.56     1066.35     30.85 o 
   4   2   4     2232.39     2298.26     71.21 o 
   5   2   4     1443.86     1500.12     36.05 o 
   6   2   4        0.12       -5.25      6.47 o 
   7   2   4     2879.15     2823.60     73.37 o 
   8   2   4       63.72       64.29     12.58 o 
   9   2   4     3636.79     3750.20     86.78 o 
  10   2   4      474.50      511.03     30.64 o 
  11   2   4     2295.95     2326.60    152.31 o 
  12   2   4       53.93       29.99     20.37 o 
  13   2   4      241.48      231.98     46.50 o 
  14   2   4       14.55       57.31     38.27 o 
 -15   3   4      209.70      216.76     45.33 o 
 -14   3   4      457.53      450.09     53.96 o 
 -13   3   4      493.82      603.66     55.81 o 
 -12   3   4      386.78      487.69    106.05 o 
 -11   3   4      527.68      498.66     46.91 o 
 -10   3   4      186.98      146.64     44.45 o 
  -9   3   4       49.80       65.58     18.34 o 
  -8   3   4     1757.76     1637.80     55.26 o 
  -7   3   4     2089.07     2060.83     48.01 o 
  -6   3   4     6097.10     6045.63    103.37 o 
  -5   3   4     6970.56     6837.03    105.14 o 
  -4   3   4     1787.94     1776.08     64.36 o 
  -3   3   4     4978.70     4727.62     65.51 o 
  -2   3   4        8.92       11.60      5.16 o 
  -1   3   4      783.74      769.98     37.78 o 
   0   3   4      176.03      205.55     19.91 o 
   1   3   4       41.42       50.89      8.67 o 
   2   3   4      436.92      381.19     18.79 o 
   3   3   4     3417.20     3423.36     69.92 o 
   4   3   4        6.59       -0.12      7.88 o 
   5   3   4    15990.75    16371.64    225.23 o 
   6   3   4     7228.24     7133.94    120.70 o 
   7   3   4     1977.55     1867.60     52.38 o 
   8   3   4     1543.22     1493.70     43.33 o 
   9   3   4     1120.52      960.02     36.61 o 
  10   3   4       35.03       72.48     15.64 o 
  11   3   4      691.20      697.71     44.90 o 
  12   3   4      358.90      420.96     41.69 o 
  13   3   4      507.91      521.74     45.72 o 
  14   3   4      636.66      749.90     68.51 o 
 -14   4   4        7.37      -13.15     26.32 o 
 -13   4   4        6.33      -20.32     21.49 o 
 -12   4   4      319.79      350.79     65.57 o 
 -11   4   4       13.51       15.68     17.65 o 
 -10   4   4     2688.98     2591.45     80.85 o 
  -9   4   4       25.21       55.53     17.13 o 
  -8   4   4     4247.85     4310.24    100.98 o 
  -7   4   4      111.72      111.18     21.90 o 
  -6   4   4     6055.38     6092.48    119.77 o 
  -5   4   4     1073.48     1099.33     41.26 o 
  -4   4   4      632.26      664.71     24.41 o 
  -3   4   4      414.89      479.13     50.63 o 
  -2   4   4    16305.29    16209.87    260.80 o 
  -1   4   4     2372.83     2556.15     54.54 o 
   0   4   4    36929.94    34777.45    793.28 o 
   1   4   4     2854.34     2968.58     65.70 o 
   2   4   4     6367.82     6291.89    116.18 o 
   3   4   4      747.51      826.93     31.52 o 
   4   4   4       84.98      110.24     14.94 o 
   5   4   4       92.00      113.02     16.38 o 
   6   4   4     2083.01     1954.82     47.63 o 
   7   4   4      144.93      167.10     16.93 o 
   8   4   4     3175.73     3182.38     69.62 o 
   9   4   4       21.41       13.87     13.94 o 
  10   4   4     2834.47     2701.79     80.87 o 
  11   4   4        5.17       -3.91     17.33 o 
  12   4   4      222.60      168.00     29.52 o 
  13   4   4        0.41        9.25     22.25 o 
  14   4   4       20.64        6.24     24.85 o 
 -14   5   4      559.96      478.62     99.50 o 
 -13   5   4      113.05       90.42     30.68 o 
 -12   5   4      464.27      496.37     46.16 o 
 -11   5   4      441.01      436.03     41.19 o 
 -10   5   4      160.28      138.04     25.49 o 
  -9   5   4      163.79      149.08     24.25 o 
  -8   5   4      900.80      831.25     43.63 o 
  -7   5   4      487.63      526.51     51.93 o 
  -6   5   4     4797.31     4989.22    133.02 o 
  -5   5   4     3488.05     3445.45    154.38 o 
  -4   5   4     8931.33     9270.63    189.98 o 
  -3   5   4     1994.48     1879.03     52.10 o 
  -2   5   4      698.30      714.84     30.98 o 
  -1   5   4     7414.27     7337.68    138.80 o 
   0   5   4     1299.10     1327.79     52.18 o 
   1   5   4      504.08      476.69     26.10 o 
   2   5   4     4966.57     5367.62     93.41 o 
   3   5   4     8690.60     8885.67    139.07 o 
   4   5   4     3334.86     3100.94     73.77 o 
   5   5   4     3242.44     3077.80     75.30 o 
   6   5   4     3623.43     3646.86     86.20 o 
   7   5   4      576.26      614.50     34.81 o 
   8   5   4      107.07      109.69     23.30 o 
   9   5   4     1050.71     1063.01     90.97 o 
  10   5   4      123.13      114.88     20.45 o 
  11   5   4      214.97      222.00     42.05 o 
  12   5   4      719.80      602.99     42.54 o 
  13   5   4      214.42      137.65     28.90 o 
  14   5   4      573.27      637.07     84.54 o 
 -14   6   4        5.54       -1.40     45.07 o 
 -13   6   4       39.09       85.77     34.40 o 
 -12   6   4       82.60       57.13     25.85 o 
 -11   6   4     1041.78     1055.47     60.71 o 
 -10   6   4      308.42      281.16     34.16 o 
  -9   6   4     3393.15     3418.27    158.96 o 
  -8   6   4      123.95      124.87     31.31 o 
  -7   6   4     1364.33     1471.18    108.37 o 
  -6   6   4      169.17      188.09     33.96 o 
  -5   6   4       19.69       16.08     21.01 o 
  -4   6   4     1145.70     1059.79     55.85 o 
  -3   6   4     3173.88     3001.49     75.42 o 
  -2   6   4       73.17       78.76     15.76 o 
  -1   6   4    13423.87    13110.24    229.46 o 
   0   6   4       71.26       90.22     25.54 o 
   1   6   4     2601.18     2616.10     60.55 o 
   2   6   4        9.82       13.25      9.42 o 
   3   6   4     3864.57     3920.12     79.09 o 
   4   6   4      789.25      816.06     33.80 o 
   5   6   4      122.56      103.80     29.94 o 
   6   6   4       14.52       13.09     11.11 o 
   7   6   4     1808.93     1759.90     53.59 o 
   8   6   4        5.56       -0.73     18.48 o 
   9   6   4     2210.73     2201.42     78.54 o 
  10   6   4      787.36      696.34     51.22 o 
  11   6   4     1384.90     1319.65     68.80 o 
  12   6   4       32.79        2.14     34.05 o 
  13   6   4       23.08       10.37     29.22 o 
 -13   7   4      479.03      549.65     97.97 o 
 -12   7   4      298.25      258.54     79.09 o 
 -11   7   4      411.57      391.10     56.47 o 
 -10   7   4        1.48      -10.42     29.04 o 
  -9   7   4       43.10       35.50     61.23 o 
  -8   7   4      573.32      567.87     98.48 o 
  -7   7   4     2188.80     2245.19    147.60 o 
  -6   7   4     1115.34     1158.95    127.33 o 
  -5   7   4     5167.74     4869.47    142.00 o 
  -4   7   4      322.94      348.04     44.65 o 
  -3   7   4     2166.13     2200.71     67.80 o 
  -2   7   4      153.71      178.45     24.05 o 
  -1   7   4     2113.19     2207.82    100.52 o 
   0   7   4      313.43      325.04     30.10 o 
   1   7   4      885.66      914.11     42.92 o 
   2   7   4        1.90        9.25     12.09 o 
   3   7   4     1980.68     2076.58     65.40 o 
   4   7   4     1687.11     1601.47     48.94 o 
   5   7   4     4585.68     4598.97    119.16 o 
   6   7   4      772.13      811.41     38.40 o 
   7   7   4     1996.49     2160.22     61.66 o 
   8   7   4      319.35      341.56     60.05 o 
   9   7   4      127.33      151.42     30.73 o 
  10   7   4       11.73        3.18     32.12 o 
  11   7   4      248.07      270.02     41.36 o 
  12   7   4      139.89      152.97     38.48 o 
  13   7   4      481.59      566.06     90.66 o 
 -12   8   4      128.10      129.09     49.90 o 
 -11   8   4       86.92       99.44     80.87 o 
 -10   8   4     1922.80     1905.84    296.18 o 
  -9   8   4      159.29       77.05     37.38 o 
  -8   8   4     1332.81     1295.87    119.16 o 
  -7   8   4      520.24      533.33     54.46 o 
  -6   8   4      563.68      536.66     64.98 o 
  -5   8   4      440.86      461.82     48.77 o 
  -4   8   4      204.67      181.54     36.74 o 
  -3   8   4        9.39       -7.34     18.68 o 
  -2   8   4     1219.85     1203.81     52.27 o 
  -1   8   4     2357.10     2398.72    114.00 o 
   0   8   4     3970.65     4025.84     88.02 o 
   1   8   4     1268.05     1198.41     52.26 o 
   2   8   4     2396.42     2299.40     72.92 o 
   3   8   4      302.24      301.38     30.61 o 
   4   8   4       83.88       79.69     21.75 o 
   5   8   4      372.81      362.65     33.45 o 
   6   8   4      385.31      409.45     31.29 o 
   7   8   4      320.71      374.05     38.44 o 
   8   8   4     1321.06     1316.26     65.57 o 
   9   8   4      120.28      134.79     31.94 o 
  10   8   4     1138.78     1072.84     65.98 o 
  11   8   4       10.65      -20.14     27.79 o 
  12   8   4      287.65      290.34     78.41 o 
 -11   9   4       67.76       13.54     38.68 o 
 -10   9   4       59.10       46.75     42.18 o 
  -9   9   4       20.25       -2.95     33.37 o 
  -8   9   4      436.76      394.51     55.44 o 
  -7   9   4      127.75      152.01     39.02 o 
  -6   9   4     2349.23     2286.35    103.48 o 
  -5   9   4     2208.65     2143.61    137.47 o 
  -4   9   4     2076.27     1948.32     89.84 o 
  -3   9   4     1514.38     1514.95     83.19 o 
  -2   9   4     1870.88     1697.74    128.79 o 
  -1   9   4       48.42       69.60     37.07 o 
   0   9   4      431.37      486.89     43.45 o 
   1   9   4       19.51       -1.66     15.43 o 
   2   9   4     1647.15     1677.86     82.18 o 
   3   9   4     1730.30     1749.38     67.50 o 
   4   9   4     4548.60     4523.37    114.85 o 
   5   9   4      695.36      719.94     46.37 o 
   6   9   4      924.08     1038.45     70.17 o 
   7   9   4       86.45       47.37     28.62 o 
   8   9   4       66.89       17.49     27.44 o 
   9   9   4        7.90       28.27     34.00 o 
  10   9   4      113.39      109.06     42.66 o 
  11   9   4      109.17       91.50     59.36 o 
 -10  10   4      788.23      775.73     80.14 o 
  -9  10   4      431.06      372.95     59.35 o 
  -8  10   4      180.20      227.13     51.78 o 
  -7  10   4      776.44      815.93     72.87 o 
  -6  10   4       10.98       -8.39     27.08 o 
  -5  10   4      168.19      121.78     70.50 o 
  -4  10   4      585.24      564.65     58.44 o 
  -3  10   4      677.96      602.09     60.07 o 
  -2  10   4      147.11      195.59     40.81 o 
  -1  10   4     3509.91     3579.62    132.84 o 
   0  10   4      254.54      258.96     29.79 o 
   1  10   4     2842.20     2734.38     76.33 o 
   2  10   4       61.45       22.31     23.37 o 
   3  10   4     1039.87      854.44     52.28 o 
   4  10   4      462.97      394.23     40.79 o 
   5  10   4      185.46      166.52     37.19 o 
   6  10   4        0.46       41.30     29.42 o 
   7  10   4     1289.73     1307.90    110.66 o 
   8  10   4      317.64      296.93     50.87 o 
   9  10   4      721.73      671.32     71.42 o 
  10  10   4      260.72      175.19     68.20 o 
  -9  11   4       57.94       26.87     52.38 o 
  -8  11   4       26.76      -17.98     66.33 o 
  -7  11   4      576.25      679.41    125.10 o 
  -6  11   4        4.11      -28.94     36.99 o 
  -5  11   4     1874.23     1907.39    102.53 o 
  -4  11   4      168.31      146.86     39.68 o 
  -3  11   4      457.91      495.01     60.89 o 
  -2  11   4        5.44      -18.98     22.78 o 
  -1  11   4        8.49        5.17     20.62 o 
   0  11   4        4.92      -10.95     16.64 o 
   1  11   4       59.27       36.12     31.05 o 
   2  11   4       15.18      -21.31     21.31 o 
   3  11   4      483.62      507.65     54.22 o 
   4  11   4       59.13       37.16     30.00 o 
   5  11   4      863.57      880.44     71.43 o 
   6  11   4      103.57       93.96     37.53 o 
   7  11   4      490.65      567.23     65.26 o 
   8  11   4        1.47       -3.43     31.68 o 
   9  11   4       78.67      129.60     58.68 o 
  -8  12   4      583.62      513.33     89.81 o 
  -7  12   4      138.99      160.05     66.50 o 
  -6  12   4       35.09       42.30     41.81 o 
  -5  12   4        0.09      -32.23     32.23 o 
  -4  12   4       51.12       43.82     37.76 o 
  -3  12   4       20.08       38.51     34.26 o 
  -2  12   4      562.50      571.38     79.09 o 
  -1  12   4      616.20      594.27     51.67 o 
   0  12   4      518.29      516.85     58.51 o 
   1  12   4      464.24      479.22     41.85 o 
   2  12   4      396.28      411.04     63.79 o 
   3  12   4      142.24       57.78     36.29 o 
   4  12   4      127.04       38.15     34.08 o 
   5  12   4       83.67      116.84     49.07 o 
   6  12   4        6.43      -14.61     34.98 o 
   7  12   4      296.67      239.14     68.37 o 
  -5  13   4        3.24       -7.99     46.77 o 
  -4  13   4     1186.92     1197.86    183.20 o 
  -3  13   4        7.98       43.06     48.22 o 
  -2  13   4      610.61      684.52     58.07 o 
  -1  13   4        3.25      -24.05     24.05 o 
   0  13   4        7.09        9.55     25.81 o 
   1  13   4        8.00        2.27     26.38 o 
   2  13   4      645.59      741.65     61.25 o 
   3  13   4       37.92       -9.52     24.08 o 
   4  13   4      886.28      753.03     74.74 o 
   5  13   4       17.80        3.91     45.41 o 
   0  14   4      128.35       89.59     49.22 o 
 -15   0   5      117.68       92.18     43.88 o 
 -13   0   5     2712.66     2491.71    142.92 o 
 -11   0   5     4343.27     4503.42    188.74 o 
  -9   0   5      264.74      360.59     51.37 o 
  -7   0   5      351.44      417.48     23.69 o 
  -5   0   5     4073.81     4152.44     80.64 o 
  -3   0   5    14694.12    14170.92    218.39 o 
  -1   0   5    47937.33    49171.46    885.65 o 
   1   0   5     2434.37     2496.61     69.47 o 
   3   0   5     1636.60     1501.87     62.63 o 
   5   0   5    15734.22    15774.38    404.24 o 
   7   0   5    13711.26    13542.61    416.26 o 
   9   0   5     2814.87     2881.33    121.58 o 
  11   0   5        3.54        8.14     19.01 o 
  13   0   5      371.02      275.37     65.31 o 
 -15   1   5      580.87      588.02     61.73 o 
 -14   1   5       40.10       69.76     27.01 o 
 -13   1   5       68.76      117.17     30.49 o 
 -12   1   5      128.21       65.35     25.01 o 
 -11   1   5      972.92      869.34     57.75 o 
 -10   1   5       22.20       11.46     16.71 o 
  -9   1   5     3405.51     3672.42    135.35 o 
  -8   1   5      833.43      835.03     27.13 o 
  -7   1   5     2888.07     2932.30     53.08 o 
  -6   1   5     6414.91     6442.98     82.57 o 
  -5   1   5     2508.05     2447.57     43.29 o 
  -4   1   5     1928.17     1904.46     31.84 o 
  -3   1   5      599.24      642.12     15.70 o 
  -2   1   5      247.21      254.75      9.36 o 
  -1   1   5      990.31      980.67     24.19 o 
   0   1   5     5698.74     5729.49     85.57 o 
   1   1   5     2659.02     2708.77     57.83 o 
   2   1   5    11435.92    11618.59    152.46 o 
   3   1   5      293.29      237.62      9.62 o 
   4   1   5     5691.43     5524.25     85.00 o 
   5   1   5     9788.02     9769.71    141.31 o 
   6   1   5       33.48       36.68      8.77 o 
   7   1   5      123.81      115.18     13.71 o 
   8   1   5     1279.87     1326.28     39.44 o 
   9   1   5       13.47       27.18     10.33 o 
  10   1   5     1518.59     1488.26     47.89 o 
  11   1   5     2696.38     2617.43     69.28 o 
  12   1   5      404.26      419.15     39.11 o 
  13   1   5      638.43      802.36     53.20 o 
  14   1   5       68.95       67.54     46.18 o 
 -15   2   5       10.23        2.56     25.16 o 
 -14   2   5      279.06      240.15     39.25 o 
 -13   2   5       34.74       36.01     22.68 o 
 -12   2   5     2329.20     2369.39    178.30 o 
 -11   2   5       50.23       71.37     31.38 o 
 -10   2   5     2305.34     2440.34     87.70 o 
  -9   2   5       17.74       19.25     14.83 o 
  -8   2   5       21.59       38.84     14.88 o 
  -7   2   5      142.29      140.55     15.05 o 
  -6   2   5     2373.50     2327.19     49.98 o 
  -5   2   5        4.89        9.99      6.75 o 
  -4   2   5    10249.52    10261.58    143.46 o 
  -3   2   5      289.44      296.85     14.47 o 
  -2   2   5     2532.47     2490.28     38.49 o 
  -1   2   5      659.80      726.81     20.99 o 
   0   2   5     4728.14     4825.09     89.02 o 
   1   2   5     1113.51     1129.70     27.90 o 
   2   2   5     1947.98     2158.40     39.83 o 
   3   2   5       24.54       21.33      5.77 o 
   4   2   5      222.08      163.21     18.32 o 
   5   2   5        4.55       -0.70      6.56 o 
   6   2   5     5542.68     5445.89     91.40 o 
   7   2   5      273.56      277.90     19.11 o 
   8   2   5     2595.48     2584.65     58.86 o 
   9   2   5        7.69       19.66     10.27 o 
  10   2   5     2710.96     2797.85     68.56 o 
  11   2   5       10.44        9.81     14.06 o 
  12   2   5        5.85        4.64     18.81 o 
  13   2   5        1.13       30.67     22.57 o 
  14   2   5      441.49      429.36    108.94 o 
 -15   3   5      300.02      236.78     44.19 o 
 -14   3   5      252.71      290.69     44.65 o 
 -13   3   5      248.66      216.59     69.05 o 
 -12   3   5       43.12       29.11     20.88 o 
 -11   3   5      115.89      106.40     59.10 o 
 -10   3   5      755.89      692.23     42.51 o 
  -9   3   5      927.89      922.46     47.44 o 
  -8   3   5     2418.95     2449.32     69.38 o 
  -7   3   5     3428.74     3399.27     69.82 o 
  -6   3   5     3405.43     3290.81     88.27 o 
  -5   3   5     2775.53     2849.21     55.73 o 
  -4   3   5      614.53      550.96     20.93 o 
  -3   3   5      332.31      366.69     12.41 o 
  -2   3   5      500.08      535.18     18.51 o 
  -1   3   5      704.53      636.34     20.33 o 
   0   3   5     3505.24     3648.72    128.31 o 
   1   3   5        8.32       33.81      7.36 o 
   2   3   5     9096.61     8991.80    150.65 o 
   3   3   5     4890.02     4872.12     78.61 o 
   4   3   5     6473.35     6384.58     97.40 o 
   5   3   5     3109.75     3118.42     85.30 o 
   6   3   5     1018.72      996.04     32.00 o 
   7   3   5      718.26      694.57     34.30 o 
   8   3   5      399.57      389.66     24.35 o 
   9   3   5      753.82      666.04     34.99 o 
  10   3   5     2066.66     2103.67     58.74 o 
  11   3   5     1268.45     1271.95     55.90 o 
  12   3   5     1174.09     1237.17     60.76 o 
  13   3   5      389.31      398.90     62.03 o 
  14   3   5      233.97      242.89     61.74 o 
 -14   4   5        0.27       16.93     26.62 o 
 -13   4   5      491.86      488.04     53.21 o 
 -12   4   5        4.94      -11.89     17.42 o 
 -11   4   5     2139.99     2054.55     74.35 o 
 -10   4   5        2.20        3.27     28.27 o 
  -9   4   5     2080.97     2084.65     67.71 o 
  -8   4   5       50.77       30.76     16.06 o 
  -7   4   5       60.45       86.04     22.41 o 
  -6   4   5      895.34      922.50     31.37 o 
  -5   4   5     8159.77     8330.33    127.10 o 
  -4   4   5      247.21      272.37     28.91 o 
  -3   4   5    11624.34    11333.11    189.45 o 
  -2   4   5     1870.92     1878.78     73.30 o 
  -1   4   5    17018.40    15969.21    219.85 o 
   0   4   5     2469.88     2478.67     79.14 o 
   1   4   5     1017.83      907.35     46.73 o 
   2   4   5      231.99      253.93     23.05 o 
   3   4   5     1326.69     1282.84     59.19 o 
   4   4   5      122.67      180.23     18.30 o 
   5   4   5     6757.35     6296.97    122.43 o 
   6   4   5      195.45      197.68     21.37 o 
   7   4   5     5850.39     5849.85    103.32 o 
   8   4   5       26.80        3.34      9.66 o 
   9   4   5     2007.21     1877.07     54.06 o 
  10   4   5        1.62       -8.96     15.86 o 
  11   4   5       11.65        8.55     17.66 o 
  12   4   5        8.42       -3.51     19.85 o 
  13   4   5      167.68      111.77     30.12 o 
  14   4   5       22.93       37.62     25.78 o 
 -14   5   5       26.54       56.14     31.02 o 
 -13   5   5      123.13      157.63     54.43 o 
 -12   5   5        0.06       -1.97     20.00 o 
 -11   5   5       99.43       99.63     25.17 o 
 -10   5   5        4.47       14.44     17.79 o 
  -9   5   5     1475.46     1524.71     67.39 o 
  -8   5   5      365.19      362.47     32.08 o 
  -7   5   5     4391.33     4743.74    107.65 o 
  -6   5   5     3810.35     3818.56    100.29 o 
  -5   5   5     3393.75     3160.90     99.37 o 
  -4   5   5     3111.16     3072.64     96.03 o 
  -3   5   5      359.85      477.48     36.20 o 
  -2   5   5     1318.91     1385.65     44.37 o 
  -1   5   5     1249.38     1419.63     38.51 o 
   0   5   5     9788.40     9106.40    167.64 o 
   1   5   5     7195.10     6899.07    101.35 o 
   2   5   5    12197.43    12415.69    281.07 o 
   3   5   5     4985.82     4793.45     99.29 o 
   4   5   5     2088.99     2055.02     57.70 o 
   5   5   5     1712.57     1695.81     53.17 o 
   6   5   5        0.97       25.14     13.70 o 
   7   5   5        3.89       10.73     13.87 o 
   8   5   5      751.28      750.01     45.06 o 
   9   5   5     1266.16     1239.75     62.92 o 
  10   5   5     1240.61     1246.01     59.65 o 
  11   5   5     1019.82     1046.26     55.61 o 
  12   5   5      109.14      107.03     22.53 o 
  13   5   5      414.21      336.07     37.71 o 
 -13   6   5       50.14       77.53     32.79 o 
 -12   6   5     1134.73     1082.92     64.65 o 
 -11   6   5      320.67      321.23     42.16 o 
 -10   6   5     1499.63     1525.15     64.57 o 
  -9   6   5        3.62        8.25     17.45 o 
  -8   6   5      274.29      271.17     40.84 o 
  -7   6   5      202.81      185.67     35.55 o 
  -6   6   5      898.62      936.14     58.64 o 
  -5   6   5     1024.51      936.59     56.32 o 
  -4   6   5     2206.44     2117.73    107.03 o 
  -3   6   5        3.01       26.27     14.74 o 
  -2   6   5     2832.72     2792.72     76.57 o 
  -1   6   5      430.70      398.23     32.27 o 
   0   6   5     7518.20     7692.00    199.77 o 
   1   6   5      377.82      366.15     24.35 o 
   2   6   5      364.86      394.51     30.07 o 
   3   6   5       69.30       77.82     14.68 o 
   4   6   5     1022.53     1002.39     36.77 o 
   5   6   5       25.71       21.92     11.62 o 
   6   6   5     4783.88     4880.86    112.13 o 
   7   6   5      238.92      239.57     22.19 o 
   8   6   5     2674.85     2757.62     87.70 o 
   9   6   5      508.36      506.89     44.26 o 
  10   6   5      662.24      731.95     53.42 o 
  11   6   5       56.87       61.84     29.02 o 
  12   6   5       43.29       45.51     28.54 o 
  13   6   5       88.94      138.11     61.23 o 
 -13   7   5       53.01      127.56     55.62 o 
 -12   7   5       34.65       12.91     50.43 o 
 -11   7   5       19.11       -8.44     27.27 o 
 -10   7   5      464.65      537.40     59.08 o 
  -9   7   5      215.53      216.75     42.85 o 
  -8   7   5     2197.05     2378.98    200.42 o 
  -7   7   5      383.20      391.49     46.22 o 
  -6   7   5     5473.62     5626.28    160.98 o 
  -5   7   5      366.03      388.05     52.56 o 
  -4   7   5      361.77      346.19     62.51 o 
  -3   7   5        3.96       20.73     19.64 o 
  -2   7   5       12.06       25.86     26.26 o 
  -1   7   5      436.07      391.90     31.28 o 
   0   7   5     5150.41     5207.31    120.01 o 
   1   7   5      137.45      119.58     21.38 o 
   2   7   5     5037.67     4884.82     96.10 o 
   3   7   5      336.32      322.68     25.21 o 
   4   7   5     2322.36     2388.31     88.59 o 
   5   7   5     1171.95     1184.57     43.39 o 
   6   7   5     1252.69     1264.95     45.67 o 
   7   7   5       32.67       26.12     14.13 o 
   8   7   5       83.50       85.22     24.86 o 
   9   7   5      153.33      163.73     33.82 o 
  10   7   5     1193.20     1182.55     66.94 o 
  11   7   5      555.57      593.98     54.22 o 
  12   7   5      585.65      652.06     58.55 o 
 -12   8   5        5.26        6.10     38.69 o 
 -11   8   5      881.27      885.73     77.86 o 
 -10   8   5       95.33       47.99     76.71 o 
  -9   8   5      375.74      429.19     54.91 o 
  -8   8   5      219.09      223.99     70.07 o 
  -7   8   5        7.69       13.57     26.37 o 
  -6   8   5      111.89       88.06     66.59 o 
  -5   8   5      942.31      934.54     64.42 o 
  -4   8   5      145.63      153.99     33.63 o 
  -3   8   5     2062.23     1974.72     87.75 o 
  -2   8   5     1159.69     1210.56     53.03 o 
  -1   8   5     5979.67     6103.80    137.41 o 
   0   8   5     2053.49     1951.27     56.53 o 
   1   8   5     1289.40     1169.38     60.03 o 
   2   8   5       10.31       30.89     16.31 o 
   3   8   5      267.76      333.83     31.94 o 
   4   8   5      166.57      179.14     25.52 o 
   5   8   5     1602.19     1648.82     54.32 o 
   6   8   5      783.25      788.19     40.83 o 
   7   8   5     2874.94     3009.78    121.35 o 
   8   8   5      127.01       93.62     37.06 o 
   9   8   5      959.03     1031.59     62.94 o 
  10   8   5        2.35        3.64     27.69 o 
  11   8   5        7.83      -13.79     29.25 o 
  12   8   5       20.24       17.86     56.64 o 
 -11   9   5       36.64       -2.67     35.97 o 
 -10   9   5       22.51       15.17     35.49 o 
  -9   9   5      556.51      554.16     63.40 o 
  -8   9   5      756.47      669.80     65.64 o 
  -7   9   5      546.07      567.86     60.30 o 
  -6   9   5      424.71      439.85     57.15 o 
  -5   9   5     1608.99     1684.05     87.67 o 
  -4   9   5      452.96      468.03     52.02 o 
  -3   9   5      277.46      228.06     39.05 o 
  -2   9   5       65.13       39.33     26.25 o 
  -1   9   5      171.28      152.40     28.11 o 
   0   9   5      650.19      690.47     38.16 o 
   1   9   5     3773.00     3729.64    102.83 o 
   2   9   5     1272.53     1260.95     57.95 o 
   3   9   5     2891.57     2944.34     89.42 o 
   4   9   5      952.17      973.00     52.20 o 
   5   9   5     1062.49      886.53     50.74 o 
   6   9   5       24.93       -5.75     22.59 o 
   7   9   5      131.50      143.67     36.47 o 
   8   9   5      225.24      247.77     45.20 o 
   9   9   5      762.98      694.11     68.29 o 
  10   9   5      160.01      220.39     51.06 o 
  11   9   5      682.40      666.93     95.76 o 
 -10  10   5      427.46      374.02     73.31 o 
  -9  10   5       21.87       -4.09     43.80 o 
  -8  10   5      287.24      266.98     50.99 o 
  -7  10   5       28.00       40.56     33.80 o 
  -6  10   5        9.73       31.76     30.60 o 
  -5  10   5      817.00      847.49     77.74 o 
  -4  10   5     1883.63     1912.75    172.42 o 
  -3  10   5      276.96      292.49     47.90 o 
  -2  10   5     2596.84     2759.28    280.48 o 
  -1  10   5      157.64      151.95     38.27 o 
   0  10   5     1916.00     1846.86     61.84 o 
   1  10   5      113.86       91.76     21.15 o 
   2  10   5       59.03       30.03     22.83 o 
   3  10   5       69.22       40.09     27.69 o 
   4  10   5     1456.46     1519.94     66.55 o 
   5  10   5      142.07      146.87     48.21 o 
   6  10   5     1699.69     1648.58     95.61 o 
   7  10   5      419.35      525.65     59.93 o 
   8  10   5      600.04      601.95     65.00 o 
   9  10   5      461.04      459.90     62.51 o 
  10  10   5       58.66       15.82     54.43 o 
  -9  11   5        3.37       13.44     47.11 o 
  -8  11   5     1061.53     1091.05     92.62 o 
  -7  11   5       68.98        2.90     46.52 o 
  -6  11   5      590.87      613.17     69.93 o 
  -5  11   5       44.52       51.56     89.04 o 
  -4  11   5      112.01       64.06     38.27 o 
  -3  11   5        0.10      -10.54     28.31 o 
  -2  11   5       90.62       69.21     34.00 o 
  -1  11   5      135.26      135.76     34.44 o 
   0  11   5      425.40      347.29     48.10 o 
   1  11   5        1.44        7.73     17.49 o 
   2  11   5      759.45      705.33     68.69 o 
   3  11   5       52.18       40.98     24.14 o 
   4  11   5     1371.85     1267.74     73.07 o 
   5  11   5       48.59       59.96     32.98 o 
   6  11   5      184.54      212.85     47.73 o 
   7  11   5       10.06        7.35     33.76 o 
   8  11   5       45.34      -39.29     39.29 o 
   9  11   5       12.96       67.52     52.38 o 
  -7  12   5       17.39       25.85     43.20 o 
  -6  12   5       90.53      123.83     75.86 o 
  -5  12   5      353.07      263.92    125.01 o 
  -4  12   5      287.30      303.61     55.62 o 
  -3  12   5      740.73      701.69     75.03 o 
  -2  12   5      385.14      432.92     48.09 o 
  -1  12   5      337.66      345.16     42.64 o 
   0  12   5      368.51      300.16     49.88 o 
   1  12   5      194.58      113.63     46.50 o 
   2  12   5        0.93        7.82     20.54 o 
   3  12   5        0.21        0.28     24.39 o 
   4  12   5      275.10      227.12     65.99 o 
   5  12   5      159.88      112.19     41.16 o 
   6  12   5      362.45      395.65     58.58 o 
   7  12   5      695.98      583.08     87.43 o 
  -5  13   5      698.49      746.37     97.12 o 
  -4  13   5        1.26       -5.78     42.86 o 
  -3  13   5      116.90       85.73     58.34 o 
  -2  13   5       46.62       28.27     55.53 o 
  -1  13   5      160.15      108.32     34.87 o 
   0  13   5       28.94       40.06     28.45 o 
   1  13   5      754.55      834.80     60.29 o 
   2  13   5       38.09       85.18     35.49 o 
   3  13   5      830.19      772.59     57.16 o 
   4  13   5       50.16      -18.73     35.24 o 
   5  13   5      190.96      283.53     72.46 o 
 -14   0   6      774.56      823.94     93.55 o 
 -12   0   6     1110.17     1035.26     92.03 o 
 -10   0   6      160.29      116.00     36.91 o 
  -8   0   6      802.86      774.42     41.50 o 
  -6   0   6     7515.74     7941.76    262.67 o 
  -4   0   6    21875.67    21393.23    396.80 o 
  -2   0   6     8058.29     7576.44    148.70 o 
   0   0   6      256.01      363.73     34.61 o 
   2   0   6    10288.19    10142.21    208.69 o 
   4   0   6    15250.00    15151.00    287.77 o 
   6   0   6    13488.91    13841.85    429.71 o 
   8   0   6       11.91       -4.51     10.82 o 
  10   0   6     1023.43     1028.35    105.98 o 
  12   0   6      888.96      749.70     58.97 o 
  14   0   6      450.27      354.46     76.54 o 
 -15   1   6        7.38       15.91     28.28 o 
 -14   1   6       37.54       30.08     24.05 o 
 -13   1   6       14.26        2.82     19.31 o 
 -12   1   6      571.08      490.76     48.43 o 
 -11   1   6      269.22      367.56     46.01 o 
 -10   1   6     1926.23     1945.69     76.93 o 
  -9   1   6     1613.57     1588.32     53.37 o 
  -8   1   6     1952.08     2016.76     58.25 o 
  -7   1   6     1065.13     1083.59     30.08 o 
  -6   1   6       72.66       66.90     10.90 o 
  -5   1   6     2006.61     1878.01     41.50 o 
  -4   1   6      422.17      458.30     19.21 o 
  -3   1   6      120.81      137.10      8.49 o 
  -2   1   6     9906.55    10248.70    114.14 o 
  -1   1   6    16788.82    16537.71    244.95 o 
   0   1   6     4690.66     4617.83     73.77 o 
   1   1   6    12301.77    12642.64    195.86 o 
   2   1   6     6255.77     6593.80    111.81 o 
   3   1   6       11.46       12.21      3.92 o 
   4   1   6     2461.91     2599.39     41.58 o 
   5   1   6     1098.91     1014.64     31.63 o 
   6   1   6      610.12      611.60     36.75 o 
   7   1   6     3122.44     2984.60     61.74 o 
   8   1   6     4288.06     4198.70     84.83 o 
   9   1   6      838.81      879.56     34.68 o 
  10   1   6     2124.70     2074.86     58.15 o 
  11   1   6      163.98      172.39     22.56 o 
  12   1   6      404.30      394.17     51.43 o 
  13   1   6        7.37       19.80     22.75 o 
  14   1   6        0.39       -4.83     33.55 o 
 -15   2   6      459.11      562.32     60.60 o 
 -14   2   6        0.40      -20.84     20.84 o 
 -13   2   6     1050.45     1194.51     73.29 o 
 -12   2   6      167.98      187.95     32.94 o 
 -11   2   6     1468.44     1575.18     72.47 o 
 -10   2   6      224.84      241.19     32.82 o 
  -9   2   6      461.49      427.27     40.09 o 
  -8   2   6        0.73       -7.23      7.23 o 
  -7   2   6     5974.74     5697.69     97.53 o 
  -6   2   6      278.66      273.92     18.72 o 
  -5   2   6     7930.28     7807.46    118.10 o 
  -4   2   6        9.08       17.98      7.24 o 
  -3   2   6     2499.58     2453.91     39.38 o 
  -2   2   6      998.62     1051.65     23.00 o 
  -1   2   6       18.22       11.83      5.27 o 
   0   2   6       39.62       46.05      6.89 o 
   1   2   6       16.05       28.94      6.85 o 
   2   2   6       33.24       38.53      6.50 o 
   3   2   6     5318.76     5240.10     81.35 o 
   4   2   6      488.17      536.50     16.66 o 
   5   2   6     8936.69     8461.70    127.33 o 
   6   2   6      123.97      124.40     25.04 o 
   7   2   6     4542.96     4328.53     80.51 o 
   8   2   6      123.75      112.84     15.66 o 
   9   2   6     1330.15     1318.81     42.60 o 
  10   2   6       72.71       54.04     15.15 o 
  11   2   6      895.70      939.73     42.58 o 
  12   2   6       14.16       30.38     21.77 o 
  13   2   6      928.45      948.57     57.79 o 
  14   2   6        2.54       32.74     26.69 o 
 -14   3   6        1.24       -2.51     25.18 o 
 -13   3   6       55.39       12.56     64.89 o 
 -12   3   6      377.03      373.74     44.23 o 
 -11   3   6     1250.02     1043.38     62.97 o 
 -10   3   6     2002.39     2023.63    128.45 o 
  -9   3   6     1899.81     1931.71     63.69 o 
  -8   3   6     1341.30     1315.41     50.02 o 
  -7   3   6     1242.42     1288.34     39.04 o 
  -6   3   6      884.04      918.28     47.95 o 
  -5   3   6     1596.41     1625.11     40.43 o 
  -4   3   6     1285.66     1319.77     34.30 o 
  -3   3   6      777.65      795.39     17.97 o 
  -2   3   6      198.66      160.61     11.64 o 
  -1   3   6    15511.06    15466.50    212.00 o 
   0   3   6     2137.72     2136.67     50.45 o 
   1   3   6     8534.43     8726.32    146.37 o 
   2   3   6     4385.86     4578.83     93.90 o 
   3   3   6     1151.39     1141.74     29.66 o 
   4   3   6      973.00     1027.71     27.94 o 
   5   3   6        1.31       10.11      7.19 o 
   6   3   6       10.27        7.65      7.85 o 
   7   3   6     3385.13     3410.67     70.13 o 
   8   3   6      325.18      316.08     22.55 o 
   9   3   6     1111.45     1185.27     44.64 o 
  10   3   6     2856.25     2870.19     71.20 o 
  11   3   6      677.81      624.09     43.13 o 
  12   3   6      390.27      392.98     55.11 o 
  13   3   6        9.86       -3.33     21.03 o 
  14   3   6        2.58        0.26     26.24 o 
 -14   4   6      521.42      624.88    133.44 o 
 -13   4   6        0.36        0.81     21.20 o 
 -12   4   6      695.88      599.85     78.58 o 
 -11   4   6       39.30       26.41     21.64 o 
 -10   4   6      593.38      520.03     40.37 o 
  -9   4   6       39.03       23.91     15.16 o 
  -8   4   6     1846.46     1768.93     60.51 o 
  -7   4   6        1.99       -6.40      8.80 o 
  -6   4   6     5172.67     5219.93     92.20 o 
  -5   4   6       87.72       73.09     13.16 o 
  -4   4   6     8753.54     8280.19    149.53 o 
  -3   4   6     1695.09     1736.23     39.69 o 
  -2   4   6     3087.20     2857.39     53.93 o 
  -1   4   6        0.32        4.03      8.47 o 
   0   4   6      142.29      151.77     20.14 o 
   1   4   6       88.91      127.65     14.68 o 
   2   4   6     3903.56     3694.76     81.57 o 
   3   4   6     1037.36     1119.82     51.43 o 
   4   4   6    14577.37    14106.52    199.14 o 
   5   4   6      754.59      776.45     34.37 o 
   6   4   6     6698.08     6804.39    134.51 o 
   7   4   6       51.31       33.52     10.72 o 
   8   4   6      113.48      150.14     18.04 o 
   9   4   6       95.19       96.12     17.29 o 
  10   4   6      585.60      641.26     35.86 o 
  11   4   6       28.79       29.58     20.44 o 
  12   4   6      870.94      840.95     52.85 o 
  13   4   6       33.93       39.83     24.61 o 
  14   4   6      726.63      807.68    116.17 o 
 -14   5   6        0.06        2.16     27.48 o 
 -13   5   6       19.54       13.51     25.19 o 
 -12   5   6      350.07      330.76     45.32 o 
 -11   5   6       36.27       28.79     19.39 o 
 -10   5   6     1951.53     1879.67     79.30 o 
  -9   5   6      296.24      309.00     43.16 o 
  -8   5   6     1349.72     1402.27     54.61 o 
  -7   5   6      508.67      491.85     39.95 o 
  -6   5   6      515.11      556.23     34.10 o 
  -5   5   6     1508.32     1588.09     68.88 o 
  -4   5   6     1529.46     1666.55    101.06 o 
  -3   5   6      691.76      768.55     46.71 o 
  -2   5   6     3653.80     3505.94     80.70 o 
  -1   5   6     6412.01     6409.80    109.53 o 
   0   5   6     6659.03     6221.83    132.28 o 
   1   5   6     7438.50     7506.93    139.76 o 
   2   5   6     4719.98     4719.24     98.02 o 
   3   5   6     1000.29      986.68     37.47 o 
   4   5   6      386.31      388.51     26.47 o 
   5   5   6     1173.10     1227.67     45.20 o 
   6   5   6     2193.33     2218.81     91.78 o 
   7   5   6     1265.31     1242.45     48.91 o 
   8   5   6     1036.00     1143.45     49.13 o 
   9   5   6     2355.01     2369.35    123.11 o 
  10   5   6     3185.35     3234.32    126.60 o 
  11   5   6       49.57       33.72     21.66 o 
  12   5   6      222.89      269.98     41.23 o 
  13   5   6       18.64       17.47     20.82 o 
 -13   6   6      597.94      588.72     62.48 o 
 -12   6   6      113.26      126.87     35.63 o 
 -11   6   6      377.06      336.07     39.21 o 
 -10   6   6        7.51       -5.01     17.22 o 
  -9   6   6        0.08       12.04     16.25 o 
  -8   6   6      412.71      418.08     47.08 o 
  -7   6   6      544.18      603.68     52.12 o 
  -6   6   6      561.15      601.41     51.00 o 
  -5   6   6     6583.07     6347.98    167.98 o 
  -4   6   6       20.53      -10.55     30.19 o 
  -3   6   6     3868.76     3609.59    142.89 o 
  -2   6   6      330.00      348.20     26.64 o 
  -1   6   6     6014.23     6226.96    129.88 o 
   0   6   6        5.77        8.72      9.35 o 
   1   6   6      321.25      372.56     23.38 o 
   2   6   6       16.27       20.23     10.97 o 
   3   6   6     3773.44     3921.15     78.78 o 
   4   6   6       22.64       37.63     18.73 o 
   5   6   6     6665.19     6562.71    134.35 o 
   6   6   6      161.20      177.23     24.14 o 
   7   6   6     2172.38     2171.22     71.20 o 
   8   6   6       89.88      138.03     23.12 o 
   9   6   6       42.54       70.03     27.17 o 
  10   6   6        0.26       -7.52     17.96 o 
  11   6   6      448.85      442.48     47.07 o 
  12   6   6      330.56      308.19     48.23 o 
  13   6   6      623.52      775.62     96.44 o 
 -13   7   6       28.99       33.51     48.13 o 
 -12   7   6      117.87       68.36     63.70 o 
 -11   7   6      863.35      763.76     72.24 o 
 -10   7   6      279.00      343.62     51.64 o 
  -9   7   6     2283.92     2216.70    100.94 o 
  -8   7   6      337.17      417.09     61.15 o 
  -7   7   6     1006.59     1164.25     69.76 o 
  -6   7   6      416.38      374.71     59.19 o 
  -5   7   6       19.06       11.96     36.48 o 
  -4   7   6       90.05       86.37     30.13 o 
  -3   7   6     2606.20     2644.46     99.19 o 
  -2   7   6      140.43      119.39     43.62 o 
  -1   7   6     2118.07     2129.68     68.35 o 
   0   7   6      498.47      507.53     28.88 o 
   1   7   6     3242.72     3180.24     91.80 o 
   2   7   6     1142.61     1134.34     40.49 o 
   3   7   6     2222.03     2142.48     57.25 o 
   4   7   6      250.34      258.36     23.21 o 
   5   7   6        2.90      -10.56     10.56 o 
   6   7   6        9.73       11.91     12.13 o 
   7   7   6      443.15      475.87     33.35 o 
   8   7   6      549.16      574.45     60.01 o 
   9   7   6     2166.93     2258.24     93.62 o 
  10   7   6      435.36      439.87     84.18 o 
  11   7   6      958.88      983.67     66.23 o 
  12   7   6      229.77      161.75     60.38 o 
 -12   8   6      138.55      152.78     50.07 o 
 -11   8   6        5.26      -30.67     30.67 o 
 -10   8   6       37.98       57.32     35.24 o 
  -9   8   6      159.09      146.78     39.56 o 
  -8   8   6      203.59      240.15     44.48 o 
  -7   8   6      172.26      189.81     59.87 o 
  -6   8   6      728.30      798.15     63.34 o 
  -5   8   6      955.23      970.92    104.78 o 
  -4   8   6     2414.34     2632.65    117.66 o 
  -3   8   6     1141.18     1097.65    129.12 o 
  -2   8   6     1854.04     1788.90    113.73 o 
  -1   8   6     2250.24     2236.69     99.55 o 
   0   8   6       58.25       52.85     15.17 o 
   1   8   6      919.96      796.51     43.73 o 
   2   8   6      604.35      677.81     74.14 o 
   3   8   6      914.20      975.99     41.68 o 
   4   8   6     4927.94     4914.17    101.65 o 
   5   8   6      899.18      908.35     52.05 o 
   6   8   6     2397.16     2667.78     75.15 o 
   7   8   6        7.91        5.98     13.91 o 
   8   8   6      232.45      198.93     55.31 o 
   9   8   6       21.80       30.97     25.81 o 
  10   8   6      360.23      392.24     61.89 o 
  11   8   6        8.72       29.18     36.95 o 
 -11   9   6       64.22        1.46     36.39 o 
 -10   9   6      362.21      457.67     96.61 o 
  -9   9   6      190.08      186.44     46.43 o 
  -8   9   6      432.58      493.47     60.78 o 
  -7   9   6       69.38       57.54     65.23 o 
  -6   9   6     1295.96     1283.03     80.18 o 
  -5   9   6      127.48       45.16     31.92 o 
  -4   9   6        3.40       11.87     26.74 o 
  -3   9   6       21.02       31.08     26.79 o 
  -2   9   6      352.82      362.50     67.01 o 
  -1   9   6     2824.08     2809.50    112.41 o 
   0   9   6     5499.18     5416.83    110.46 o 
   1   9   6     1204.39     1285.11     56.65 o 
   2   9   6     3103.70     2714.25     99.79 o 
   3   9   6      178.54      116.09     25.69 o 
   4   9   6      338.12      293.73     34.20 o 
   5   9   6      177.11      251.78     32.50 o 
   6   9   6     1031.52     1100.69     50.03 o 
   7   9   6      503.33      492.78     45.94 o 
   8   9   6     1572.69     1673.32    103.59 o 
   9   9   6      117.15       84.08     28.43 o 
  10   9   6      764.60      754.55     63.00 o 
 -10  10   6        1.06      -36.91     36.91 o 
  -9  10   6        0.05      -17.06     44.22 o 
  -8  10   6      254.09      269.70     52.42 o 
  -7  10   6      464.42      442.44     59.12 o 
  -6  10   6      295.20      311.55     52.16 o 
  -5  10   6     1599.68     1715.32     94.18 o 
  -4  10   6       83.90       66.14     34.80 o 
  -3  10   6     2245.32     2495.47    131.26 o 
  -2  10   6      113.16       97.51     36.38 o 
  -1  10   6      505.80      525.03     78.45 o 
   0  10   6        0.88        6.20     16.74 o 
   1  10   6       59.15       71.82     23.86 o 
   2  10   6       35.22       59.19     24.14 o 
   3  10   6     2011.37     1732.84     70.80 o 
   4  10   6      417.03      526.61     43.38 o 
   5  10   6     2127.05     2205.03     90.35 o 
   6  10   6      362.43      399.89     53.03 o 
   7  10   6      276.98      267.87     46.80 o 
   8  10   6      300.69      391.72     56.52 o 
   9  10   6        7.34      -33.00     44.73 o 
  -9  11   6      604.32      719.15     95.76 o 
  -8  11   6       81.10       64.28     44.31 o 
  -7  11   6      158.17      182.87     59.27 o 
  -6  11   6       12.13       -4.67     32.71 o 
  -5  11   6       25.52       14.28     29.81 o 
  -4  11   6        1.64        4.49     28.70 o 
  -3  11   6      207.46      192.88     58.93 o 
  -2  11   6      191.68      217.64     63.27 o 
  -1  11   6     1419.64     1433.40     79.62 o 
   0  11   6        0.98      -32.84     63.99 o 
   1  11   6      572.71      619.17     41.82 o 
   2  11   6      122.66      128.18     24.60 o 
   3  11   6      419.49      410.85     51.62 o 
   4  11   6        2.13        5.08     21.64 o 
   5  11   6        0.63      -26.95     26.95 o 
   6  11   6        1.48        5.91     30.60 o 
   7  11   6      407.80      308.57     75.69 o 
   8  11   6       44.04       13.78     49.32 o 
  -7  12   6        5.13      -38.44     40.31 o 
  -6  12   6      558.94      589.02     87.26 o 
  -5  12   6      233.73      209.25     98.14 o 
  -4  12   6      440.48      359.52     61.83 o 
  -3  12   6      419.06      382.37     61.50 o 
  -2  12   6      175.52      101.15     47.97 o 
  -1  12   6      294.47      219.71     63.69 o 
   0  12   6        1.50      -27.24     27.24 o 
   1  12   6      112.30       71.06     27.89 o 
   2  12   6      126.28      101.12     26.64 o 
   3  12   6      235.69      253.01     44.60 o 
   4  12   6      457.01      373.43    115.15 o 
   5  12   6      566.72      417.68     59.53 o 
   6  12   6      707.85      594.37     67.33 o 
  -5  13   6       12.12       62.42     48.30 o 
  -4  13   6        5.09       10.20     39.63 o 
  -3  13   6       70.04       35.68     29.73 o 
  -2  13   6      316.15      333.18     45.27 o 
  -1  13   6       15.10      -29.41     69.95 o 
   0  13   6     1042.23     1139.81     69.46 o 
   1  13   6        0.11       -2.28     27.01 o 
   2  13   6      609.20      646.56     52.69 o 
   3  13   6        7.60       12.56     26.57 o 
   4  13   6      115.23       75.12     71.18 o 
 -15   0   7      172.06      211.75     56.13 o 
 -13   0   7       41.24        4.59     31.12 o 
 -11   0   7        2.95       22.11     26.70 o 
  -9   0   7     1767.53     1762.60     67.72 o 
  -7   0   7     6170.25     6235.98    144.49 o 
  -5   0   7    14771.15    14588.05    233.08 o 
  -3   0   7     2206.31     2259.84     58.04 o 
  -1   0   7     3481.58     3831.43    102.60 o 
   1   0   7    30663.69    31012.24    571.05 o 
   3   0   7    22676.04    22959.66    339.71 o 
   5   0   7    11303.27    11631.59    254.94 o 
   7   0   7     2637.90     2692.96     81.63 o 
   9   0   7     2349.30     2349.98     82.91 o 
  11   0   7     1448.71     1312.40     68.65 o 
  13   0   7      264.29      256.89     50.77 o 
 -15   1   7      101.22      114.96     35.02 o 
 -14   1   7       17.48       35.86     24.60 o 
 -13   1   7      796.62      889.36    171.12 o 
 -12   1   7      530.93      537.96     73.22 o 
 -11   1   7     1713.90     1743.01     75.42 o 
 -10   1   7      649.70      734.67     49.55 o 
  -9   1   7      919.67     1020.67     93.13 o 
  -8   1   7      569.79      641.47     47.02 o 
  -7   1   7        0.78        3.68      8.06 o 
  -6   1   7       63.00       69.60     10.82 o 
  -5   1   7     6866.92     6826.44     97.04 o 
  -4   1   7     3219.36     3178.01     47.28 o 
  -3   1   7     2669.78     2471.30     37.89 o 
  -2   1   7     9990.81    10357.66    116.20 o 
  -1   1   7     8086.23     8323.49    142.62 o 
   0   1   7     6840.59     7018.63    106.39 o 
   1   1   7     1937.74     1968.60     63.18 o 
   2   1   7      619.46      712.39     22.10 o 
   3   1   7     3494.21     3653.94     48.22 o 
   4   1   7     2928.34     2788.26     44.61 o 
   5   1   7     5838.34     5822.76     83.49 o 
   6   1   7     4537.27     4228.47     75.56 o 
   7   1   7     3212.28     3161.93     79.61 o 
   8   1   7      328.71      380.29     23.39 o 
   9   1   7      893.39      946.72     35.94 o 
  10   1   7       93.87       71.54     16.68 o 
  11   1   7        9.50        7.36     13.92 o 
  12   1   7       37.82       11.70     16.43 o 
  13   1   7       46.48       54.70     26.43 o 
  14   1   7      124.29      144.56     43.11 o 
 -15   2   7        0.05       18.24     28.56 o 
 -14   2   7      583.45      797.33     98.65 o 
 -13   2   7       11.63       13.97     20.72 o 
 -12   2   7       66.57       60.51     23.86 o 
 -11   2   7       79.41       80.72     25.46 o 
 -10   2   7      945.30      889.21     43.89 o 
  -9   2   7      417.17      464.86     32.76 o 
  -8   2   7     5049.49     4932.86     82.19 o 
  -7   2   7       11.56       14.67      9.33 o 
  -6   2   7     7409.72     7070.84    102.29 o 
  -5   2   7        2.25       11.53      7.04 o 
  -4   2   7      921.71      916.23     20.18 o 
  -3   2   7      134.58      154.81      9.67 o 
  -2   2   7        0.56       -0.86      3.73 o 
  -1   2   7      882.85      908.38     22.48 o 
   0   2   7    11916.91    11574.54    144.19 o 
   1   2   7      272.32      276.36     15.83 o 
   2   2   7     5145.35     5057.26     83.16 o 
   3   2   7      607.52      725.75     33.66 o 
   4   2   7     7585.41     7356.82    110.31 o 
   5   2   7       28.46       37.78     12.04 o 
   6   2   7     2197.42     2001.63     46.55 o 
   7   2   7       16.02       15.57      8.69 o 
   8   2   7      440.89      432.19     25.07 o 
   9   2   7        0.64        5.30      9.04 o 
  10   2   7     3003.85     3020.94     73.14 o 
  11   2   7        0.07        2.99     14.36 o 
  12   2   7     2016.42     2135.51     76.71 o 
  13   2   7        9.31       29.24     24.17 o 
  14   2   7      386.53      440.60     58.21 o 
 -14   3   7      131.49       93.94     30.68 o 
 -13   3   7      425.03      539.11     54.10 o 
 -12   3   7      675.98      742.07     66.85 o 
 -11   3   7     1187.75     1316.56     67.05 o 
 -10   3   7     1156.76     1171.90     60.70 o 
  -9   3   7      624.51      601.37     79.56 o 
  -8   3   7      767.29      787.77     33.26 o 
  -7   3   7      220.93      226.27     32.01 o 
  -6   3   7      201.28      213.94     18.56 o 
  -5   3   7     1814.41     1816.62     44.41 o 
  -4   3   7     7169.69     7313.14    112.79 o 
  -3   3   7     1130.31     1136.94     25.47 o 
  -2   3   7    10975.53    10681.15    153.88 o 
  -1   3   7     6144.28     6349.85     99.38 o 
   0   3   7     8053.27     7993.43    120.15 o 
   1   3   7     2061.43     2116.74     43.11 o 
   2   3   7      107.01       95.00     12.52 o 
   3   3   7      253.69      282.92     25.06 o 
   4   3   7      927.53      867.61     47.98 o 
   5   3   7     1130.07     1256.80     74.51 o 
   6   3   7     5120.92     4934.27    121.02 o 
   7   3   7     2230.72     2051.63     50.90 o 
   8   3   7     1295.17     1296.25     49.30 o 
   9   3   7     1877.73     1783.44     52.03 o 
  10   3   7      262.22      261.39     42.52 o 
  11   3   7      267.99      237.21     27.05 o 
  12   3   7        1.53       10.15     20.20 o 
  13   3   7      380.22      397.29     43.24 o 
  14   3   7       40.21       10.58     34.87 o 
 -14   4   7        1.17       79.45     29.59 o 
 -13   4   7      213.58      139.41     34.28 o 
 -12   4   7       79.93       54.35     24.14 o 
 -11   4   7      308.28      252.25     38.14 o 
 -10   4   7       40.87       33.25     30.65 o 
  -9   4   7     1048.30      983.01     48.08 o 
  -8   4   7       48.81       51.71     19.68 o 
  -7   4   7     3778.76     3748.84     76.58 o 
  -6   4   7       51.70       49.26     12.41 o 
  -5   4   7     3949.57     3833.60     73.22 o 
  -4   4   7     2027.81     1942.79     74.14 o 
  -3   4   7     1038.50      989.01     23.76 o 
  -2   4   7     1809.47     1937.12     44.25 o 
  -1   4   7      455.64      357.19     40.26 o 
   0   4   7     2110.43     2173.32     56.10 o 
   1   4   7    12784.80    12299.08    282.13 o 
   2   4   7      898.94      803.81     30.85 o 
   3   4   7    10985.08    10994.17    161.17 o 
   4   4   7      407.62      455.29     21.33 o 
   5   4   7     2957.30     3022.25     74.52 o 
   6   4   7      221.97      211.53     27.61 o 
   7   4   7      300.32      269.47     26.86 o 
   8   4   7      461.84      487.52     38.92 o 
   9   4   7     1256.58     1281.36     45.08 o 
  10   4   7        7.90       19.50     14.48 o 
  11   4   7     1920.18     1882.97     70.08 o 
  12   4   7       14.02        2.30     21.39 o 
  13   4   7      415.38      338.15     52.85 o 
 -14   5   7       40.42       81.72     35.39 o 
 -13   5   7      435.78      386.17     49.77 o 
 -12   5   7      101.53      107.22     30.28 o 
 -11   5   7     1155.84     1186.97     72.01 o 
 -10   5   7       74.78       65.71     22.60 o 
  -9   5   7      466.59      452.43     37.77 o 
  -8   5   7      261.31      203.36     26.98 o 
  -7   5   7       29.84       34.39     17.34 o 
  -6   5   7      734.09      730.52     52.37 o 
  -5   5   7     2016.34     2018.84     80.88 o 
  -4   5   7      457.51      491.67     42.11 o 
  -3   5   7     3203.43     2936.90     70.88 o 
  -2   5   7     4753.09     4692.91     82.44 o 
  -1   5   7     9207.04     8798.77    122.78 o 
   0   5   7     3831.14     3678.01     84.84 o 
   1   5   7      919.64      935.58     35.92 o 
   2   5   7      180.53      189.33     19.30 o 
   3   5   7      746.61      756.14     33.99 o 
   4   5   7     2850.50     2944.21     62.46 o 
   5   5   7     4831.81     4838.28    106.95 o 
   6   5   7     4772.63     4994.61    110.71 o 
   7   5   7     4594.82     4706.00    109.65 o 
   8   5   7      295.09      312.02     30.34 o 
   9   5   7     1419.13     1469.29     58.91 o 
  10   5   7       30.92       30.92     26.87 o 
  11   5   7        0.60        0.39     23.56 o 
  12   5   7       65.63       87.42     46.94 o 
  13   5   7      590.14      420.81     81.98 o 
 -13   6   7       26.02       41.20     27.80 o 
 -12   6   7       13.70        9.78     28.49 o 
 -11   6   7      113.25      115.91     28.35 o 
 -10   6   7      292.74      311.06     37.07 o 
  -9   6   7      539.32      521.30     49.72 o 
  -8   6   7     1745.49     1734.33     83.22 o 
  -7   6   7      285.89      259.82     88.87 o 
  -6   6   7     7405.30     7806.29    211.17 o 
  -5   6   7       19.91       41.15     27.19 o 
  -4   6   7      943.85      848.50     87.01 o 
  -3   6   7      268.16      293.14     37.70 o 
  -2   6   7       24.49       17.58     12.30 o 
  -1   6   7      279.85      244.55     20.29 o 
   0   6   7     2343.08     2290.25    101.96 o 
   1   6   7      148.61      165.91     15.59 o 
   2   6   7     7320.41     7215.70    141.07 o 
   3   6   7       11.65       -4.57     11.82 o 
   4   6   7     4054.25     4026.90     94.03 o 
   5   6   7       95.72      167.74     23.12 o 
   6   6   7     1379.07     1384.94     52.89 o 
   7   6   7        4.30       18.83     24.24 o 
   8   6   7       92.99       70.97     20.25 o 
   9   6   7       50.26       36.34     26.93 o 
  10   6   7     1920.59     1938.70    150.13 o 
  11   6   7       97.17      179.22     43.41 o 
  12   6   7      660.70      799.65    169.07 o 
 -13   7   7      122.93       89.29     50.68 o 
 -12   7   7      665.09      725.28     97.29 o 
 -11   7   7      194.64      243.38     49.08 o 
 -10   7   7      978.51      977.51     75.60 o 
  -9   7   7      179.10       66.75     37.67 o 
  -8   7   7       13.16       36.74     30.80 o 
  -7   7   7      136.84      117.20     44.56 o 
  -6   7   7       81.04       91.48     33.51 o 
  -5   7   7      594.30      676.94     56.18 o 
  -4   7   7     2316.99     2278.10     93.61 o 
  -3   7   7      214.88      208.23     63.78 o 
  -2   7   7     2641.27     2736.56    100.45 o 
  -1   7   7     1143.58     1057.04     47.79 o 
   0   7   7     2835.47     2655.40     56.34 o 
   1   7   7      715.75      720.51     33.33 o 
   2   7   7      410.20      418.20     28.78 o 
   3   7   7        0.06       14.27     11.28 o 
   4   7   7      327.65      367.57     31.00 o 
   5   7   7      116.20      111.37     17.16 o 
   6   7   7     2418.43     2611.69     63.30 o 
   7   7   7      635.09      648.06     35.03 o 
   8   7   7     1419.89     1553.31     56.73 o 
   9   7   7      625.55      678.50     52.77 o 
  10   7   7      642.59      709.91    105.97 o 
  11   7   7       57.11      -27.41     45.33 o 
 -12   8   7       52.20       30.26     40.49 o 
 -11   8   7        1.09      -32.11     32.11 o 
 -10   8   7        0.05      -40.56     40.56 o 
  -9   8   7      173.91      161.96     42.18 o 
  -8   8   7        2.95       12.29     29.93 o 
  -7   8   7      738.00      807.53     66.32 o 
  -6   8   7     1288.13     1365.95     79.19 o 
  -5   8   7     2144.16     2122.31     94.82 o 
  -4   8   7      480.70      463.53     50.06 o 
  -3   8   7      156.64      121.25     34.16 o 
  -2   8   7        5.18       -4.51     20.57 o 
  -1   8   7       71.52       93.35     22.70 o 
   0   8   7      319.89      328.58     36.53 o 
   1   8   7     2405.09     2443.66    129.86 o 
   2   8   7     1897.23     1854.35     63.45 o 
   3   8   7     2958.32     2900.51     72.44 o 
   4   8   7      418.25      517.14     35.21 o 
   5   8   7     1345.95     1416.06     51.29 o 
   6   8   7       41.85       67.11     18.41 o 
   7   8   7      121.60      124.33     25.19 o 
   8   8   7       24.83       12.92     19.99 o 
   9   8   7      785.71      781.71     76.69 o 
  10   8   7      109.30       80.52     41.59 o 
 -11   9   7      165.73      112.26     51.19 o 
 -10   9   7       88.96       83.77     83.00 o 
  -9   9   7      214.60      209.11     48.17 o 
  -8   9   7       62.88       75.33     37.16 o 
  -7   9   7      119.20      129.74     45.16 o 
  -6   9   7       26.74       26.95     35.63 o 
  -5   9   7      198.92      230.37     44.03 o 
  -4   9   7      262.34      293.42     47.58 o 
  -3   9   7     1990.95     2016.35    138.57 o 
  -2   9   7     1316.01     1262.74     75.13 o 
  -1   9   7     5183.23     5037.83    160.65 o 
   0   9   7      540.35      656.64     37.19 o 
   1   9   7     1508.62     1430.88     50.92 o 
   2   9   7       80.77       94.74     22.11 o 
   3   9   7      155.35      102.34     25.55 o 
   4   9   7      273.74      256.69     27.84 o 
   5   9   7     2950.65     3136.58     82.80 o 
   6   9   7      433.82      492.89     36.78 o 
   7   9   7     2022.91     2092.68     82.10 o 
   8   9   7      235.68      141.95     40.29 o 
   9   9   7      478.86      600.59     72.68 o 
 -10  10   7       81.61       72.62     50.34 o 
  -9  10   7      237.86      132.40     48.72 o 
  -8  10   7      806.08      770.53     75.60 o 
  -7  10   7       75.54      -14.24     39.46 o 
  -6  10   7      913.22      936.53     76.76 o 
  -5  10   7      155.88      125.70     41.50 o 
  -4  10   7     1168.49     1245.72     80.75 o 
  -3  10   7       15.58       51.44     30.51 o 
  -2  10   7       63.45       13.29     28.57 o 
  -1  10   7       11.03      -10.93     19.32 o 
   0  10   7     2053.79     2041.14     75.37 o 
   1  10   7      291.12      242.55     28.20 o 
   2  10   7     2590.21     2594.34     86.90 o 
   3  10   7      321.57      304.43     49.02 o 
   4  10   7     1502.47     1667.24     69.70 o 
   5  10   7      254.82      273.93     34.89 o 
   6  10   7      135.57       62.87     32.28 o 
   7  10   7        7.23       17.69     44.22 o 
   8  10   7      246.87      254.11     78.24 o 
  -9  11   7       21.35       57.83     50.34 o 
  -8  11   7       30.00       11.57     43.71 o 
  -7  11   7       24.46       15.84     36.57 o 
  -6  11   7      134.76      200.38     94.99 o 
  -5  11   7       24.58      -40.43     56.81 o 
  -4  11   7      819.84      760.86    102.57 o 
  -3  11   7       11.78       17.38     35.21 o 
  -2  11   7      500.56      552.75     64.57 o 
  -1  11   7       52.32       15.42     43.32 o 
   0  11   7      239.11      210.93     34.80 o 
   1  11   7      129.43       93.80     27.08 o 
   2  11   7        0.06       18.50     17.28 o 
   3  11   7       61.51       90.06     27.69 o 
   4  11   7        8.72       37.08     25.47 o 
   5  11   7       14.37      -39.29     40.31 o 
   6  11   7      539.96      687.85    120.59 o 
   7  11   7      155.62      162.43     71.94 o 
  -7  12   7      418.20      403.79     75.69 o 
  -6  12   7      115.30      258.01     65.48 o 
  -5  12   7      220.16      237.23     54.49 o 
  -4  12   7      279.70      298.87    111.92 o 
  -3  12   7       27.45      -33.94     33.94 o 
  -2  12   7       80.40       71.58     29.52 o 
  -1  12   7      218.43      275.25     57.22 o 
   0  12   7      437.74      319.06     69.47 o 
   1  12   7      274.25      240.69     39.33 o 
   2  12   7      582.65      588.41     48.57 o 
   3  12   7      547.99      556.66     50.71 o 
   4  12   7      534.93      477.27     97.80 o 
   5  12   7      337.35      272.14     83.68 o 
  -4  13   7       38.65       29.25     48.64 o 
  -3  13   7      585.70      582.09     62.36 o 
  -2  13   7       39.17      -26.65     26.87 o 
  -1  13   7     1060.27     1045.69     68.73 o 
   0  13   7        9.38      -10.11     27.07 o 
   1  13   7      430.62      389.39     46.97 o 
   2  13   7       43.19      131.61     58.51 o 
   3  13   7       36.27       42.35     36.74 o 
   4  13   7       26.55       16.67     63.95 o 
 -14   0   8       22.10        0.51     33.68 o 
 -12   0   8       73.19      100.69     38.61 o 
 -10   0   8     1931.50     1974.70    109.56 o 
  -8   0   8     4734.98     5006.66    128.66 o 
  -6   0   8     4069.87     3945.14     86.07 o 
  -4   0   8      352.42      406.35     22.79 o 
  -2   0   8    16289.05    16320.43    275.60 o 
   0   0   8    40939.46    42963.07    786.99 o 
   2   0   8    29317.07    30750.09    572.09 o 
   4   0   8     1548.58     1636.23     55.79 o 
   6   0   8     6375.89     5998.15    138.56 o 
   8   0   8     5248.83     5360.51    137.46 o 
  10   0   8     1766.28     1887.41    156.26 o 
  12   0   8      135.39      131.71     34.06 o 
 -15   1   8      129.58      152.73     45.84 o 
 -14   1   8      115.06      163.29     35.97 o 
 -13   1   8      199.70      299.04     43.23 o 
 -12   1   8      921.90     1016.70     64.46 o 
 -11   1   8      490.69      475.86     45.27 o 
 -10   1   8      139.36      137.90     21.06 o 
  -9   1   8       61.71       60.77     13.87 o 
  -8   1   8      931.43      937.50     34.32 o 
  -7   1   8      175.27      169.51     17.12 o 
  -6   1   8     4818.18     4844.08     77.32 o 
  -5   1   8     4610.56     4600.95     65.13 o 
  -4   1   8     7186.54     7237.38    107.82 o 
  -3   1   8     6304.25     5992.76     75.43 o 
  -2   1   8     7620.44     8071.31     94.30 o 
  -1   1   8      720.98      720.30     19.54 o 
   0   1   8      429.29      439.64     19.38 o 
   1   1   8      904.24      878.09     42.01 o 
   2   1   8     7259.01     7755.88    117.80 o 
   3   1   8     6972.90     6980.46    101.14 o 
   4   1   8     4541.62     4390.76     63.58 o 
   5   1   8     5208.02     5088.05     73.33 o 
   6   1   8     2085.03     1965.95     45.33 o 
   7   1   8      523.45      515.85     35.02 o 
   8   1   8       35.69       26.44     11.17 o 
   9   1   8       85.10       83.87     14.34 o 
  10   1   8      184.98      165.57     20.83 o 
  11   1   8      473.96      476.65     33.27 o 
  12   1   8      713.60      754.52     55.94 o 
  13   1   8      161.71      158.58     40.33 o 
  14   1   8      182.02      232.33     65.14 o 
 -14   2   8        7.04        4.44     23.44 o 
 -13   2   8       63.41       61.90     26.79 o 
 -12   2   8        4.35       19.82     20.48 o 
 -11   2   8     1880.52     1965.60     82.16 o 
 -10   2   8       64.30       73.77     17.35 o 
  -9   2   8     3924.34     4075.92    137.29 o 
  -8   2   8      232.03      239.07     19.09 o 
  -7   2   8     3755.06     3623.92     78.77 o 
  -6   2   8      273.73      295.02     18.90 o 
  -5   2   8        8.03        0.85      9.73 o 
  -4   2   8      347.20      320.21     15.38 o 
  -3   2   8     5024.63     4812.92     64.19 o 
  -2   2   8      891.40      900.60     27.16 o 
  -1   2   8    14368.31    14776.32    181.80 o 
   0   2   8      185.21      185.85     11.76 o 
   1   2   8     8640.71     8680.87    131.74 o 
   2   2   8        1.16        5.40      7.98 o 
   3   2   8     1104.20     1031.32     27.57 o 
   4   2   8      933.59     1033.51     28.33 o 
   5   2   8       31.82       52.27      7.83 o 
   6   2   8        5.29        6.40      7.60 o 
   7   2   8     2722.89     2607.14     60.25 o 
   8   2   8       81.41       75.27     15.98 o 
   9   2   8     3248.60     3146.83     71.46 o 
  10   2   8        0.08        8.21     13.32 o 
  11   2   8     1539.74     1673.56     55.99 o 
  12   2   8        0.68        2.55     17.96 o 
  13   2   8       68.13       59.21     42.69 o 
  14   2   8        0.22       -3.23     34.70 o 
 -14   3   8      467.71      465.62    142.11 o 
 -13   3   8      281.48      368.17     46.84 o 
 -12   3   8      521.58      594.77     98.14 o 
 -11   3   8      925.73     1041.99     63.09 o 
 -10   3   8       70.32      114.47     21.93 o 
  -9   3   8       13.11       -2.85     11.79 o 
  -8   3   8     1450.24     1310.03     39.17 o 
  -7   3   8      918.36      910.03     34.80 o 
  -6   3   8     1855.99     1960.93     49.85 o 
  -5   3   8     6776.62     6763.95    110.01 o 
  -4   3   8     2241.59     2370.90     85.99 o 
  -3   3   8     6392.33     6114.35    128.94 o 
  -2   3   8      294.54      275.35     26.69 o 
  -1   3   8     1647.45     1567.88     35.21 o 
   0   3   8        0.42        3.55      5.12 o 
   1   3   8      502.71      485.62     19.29 o 
   2   3   8      573.39      621.96     22.08 o 
   3   3   8     9998.86    10275.10    167.52 o 
   4   3   8     1808.14     1828.15     41.99 o 
   5   3   8     7136.17     6962.01    134.54 o 
   6   3   8     2573.31     2486.42     67.04 o 
   7   3   8     1051.79      985.04     34.05 o 
   8   3   8      613.69      569.38     29.13 o 
   9   3   8        0.28        5.20     11.32 o 
  10   3   8      186.12      157.09     22.06 o 
  11   3   8      233.85      240.57     31.17 o 
  12   3   8      172.21      203.26     39.22 o 
  13   3   8      162.86      201.02     43.10 o 
 -14   4   8        3.94       -3.61     24.70 o 
 -13   4   8       13.71        6.24     23.75 o 
 -12   4   8      421.94      381.91     62.00 o 
 -11   4   8       10.26       13.92     16.91 o 
 -10   4   8     1319.19     1211.51     62.56 o 
  -9   4   8       33.58       50.29     19.03 o 
  -8   4   8      615.19      651.90     79.68 o 
  -7   4   8     2545.58     2538.34     61.35 o 
  -6   4   8     4623.19     4514.59     96.12 o 
  -5   4   8      241.07      220.90     21.89 o 
  -4   4   8       32.43       52.23     38.13 o 
  -3   4   8       33.02       45.99     24.92 o 
  -2   4   8     4649.20     4247.53     77.07 o 
  -1   4   8     2627.36     2711.02     65.12 o 
   0   4   8    17802.98    17875.30    242.75 o 
   1   4   8     1985.81     1942.52     50.10 o 
   2   4   8     7616.83     7569.46    157.02 o 
   3   4   8       95.18      110.90     20.82 o 
   4   4   8      613.90      666.58     33.07 o 
   5   4   8       52.17       35.17     14.65 o 
   6   4   8     2657.66     2752.48     74.31 o 
   7   4   8      363.04      400.94     31.63 o 
   8   4   8     2594.37     2602.53     76.48 o 
   9   4   8      147.85      137.27     22.73 o 
  10   4   8     3189.72     3221.15     92.30 o 
  11   4   8        3.76      -15.66     21.77 o 
  12   4   8       72.82       51.98     29.36 o 
  13   4   8        7.19        6.42     44.31 o 
 -13   5   8       67.42       93.91     51.62 o 
 -12   5   8      354.84      392.97     49.19 o 
 -11   5   8       72.81       59.95     30.61 o 
 -10   5   8        0.48       10.24     17.78 o 
  -9   5   8      201.92      189.50     44.25 o 
  -8   5   8      479.48      496.62     41.79 o 
  -7   5   8       25.66       26.41     18.07 o 
  -6   5   8     2451.35     2486.83     72.78 o 
  -5   5   8     3256.42     3266.24    108.61 o 
  -4   5   8     4619.86     4680.60    163.60 o 
  -3   5   8     2528.55     2524.61     88.72 o 
  -2   5   8     2715.95     2687.91     56.87 o 
  -1   5   8     1051.12      974.26     38.70 o 
   0   5   8        8.82       20.94     10.70 o 
   1   5   8       94.09      106.92     15.43 o 
   2   5   8     4765.74     4732.76     98.38 o 
   3   5   8     3492.01     3370.95    111.78 o 
   4   5   8     6656.10     6558.37    129.90 o 
   5   5   8     3568.11     3669.12     88.59 o 
   6   5   8     3911.07     3871.51    118.91 o 
   7   5   8       61.01       68.34     28.39 o 
   8   5   8        4.17       -7.19     13.98 o 
   9   5   8       26.87       45.28     24.15 o 
  10   5   8      732.79      770.51     61.05 o 
  11   5   8       67.52       98.14     47.11 o 
  12   5   8      903.57      976.87    113.29 o 
 -13   6   8       28.56       30.99     30.18 o 
 -12   6   8       16.25       44.71     27.92 o 
 -11   6   8      755.82      882.70     65.64 o 
 -10   6   8      223.63      171.58     37.89 o 
  -9   6   8     2271.81     2261.58     89.14 o 
  -8   6   8       11.03       56.37     29.79 o 
  -7   6   8      325.53      382.88     46.01 o 
  -6   6   8       23.87       18.62     27.25 o 
  -5   6   8      557.84      554.91     61.66 o 
  -4   6   8      982.09      962.68     59.35 o 
  -3   6   8     2192.26     2266.87    115.53 o 
  -2   6   8      189.64      216.58     18.43 o 
  -1   6   8     3629.73     3482.20     72.60 o 
   0   6   8      127.45      135.85     13.10 o 
   1   6   8     5047.11     5225.38    137.39 o 
   2   6   8        2.56       16.76     12.23 o 
   3   6   8     2930.05     2939.95     75.59 o 
   4   6   8       23.94       17.67     14.68 o 
   5   6   8      224.92      258.40     26.90 o 
   6   6   8      207.47      233.09     26.91 o 
   7   6   8     1020.52     1090.80     58.96 o 
   8   6   8      114.56      135.80     40.14 o 
   9   6   8     2170.97     2352.32     99.77 o 
  10   6   8      141.16      133.00     49.66 o 
  11   6   8      626.39      665.23     97.46 o 
 -12   7   8       93.54      114.97     51.87 o 
 -11   7   8      279.13      268.73     54.52 o 
 -10   7   8       43.45       55.88     33.16 o 
  -9   7   8        6.41       -0.89     28.31 o 
  -8   7   8      469.27      429.64    131.05 o 
  -7   7   8      651.93      619.09     57.59 o 
  -6   7   8      240.69      290.77     43.85 o 
  -5   7   8     4807.25     4807.25    148.93 o 
  -4   7   8      406.04      397.42     47.20 o 
  -3   7   8     1749.04     1783.05    179.15 o 
  -2   7   8        7.06       41.29     29.76 o 
  -1   7   8      784.26      755.66     49.41 o 
   0   7   8        4.62        4.96     12.69 o 
   1   7   8      272.04      277.29     23.07 o 
   2   7   8       23.07       20.87     11.19 o 
   3   7   8      949.17     1028.11     56.73 o 
   4   7   8      698.47      673.17     39.07 o 
   5   7   8     3379.39     3496.44    112.52 o 
   6   7   8      509.43      551.35     38.21 o 
   7   7   8      750.22      791.16     60.98 o 
   8   7   8      617.40      729.48    119.15 o 
   9   7   8      601.26      652.39     57.99 o 
  10   7   8       10.06        5.69     25.96 o 
  11   7   8      133.24      175.51     52.73 o 
 -12   8   8       98.06      136.92     59.70 o 
 -11   8   8       42.57       29.43     34.79 o 
 -10   8   8      444.80      361.03     57.09 o 
  -9   8   8      137.87       87.74     40.33 o 
  -8   8   8      957.56      887.82    103.85 o 
  -7   8   8       92.32      110.55     59.10 o 
  -6   8   8      806.02      799.99     65.45 o 
  -5   8   8      450.17      558.58     57.38 o 
  -4   8   8        6.20        9.87     46.86 o 
  -3   8   8       94.02      121.70     33.44 o 
  -2   8   8     1001.64     1211.75    214.42 o 
  -1   8   8      261.42      239.61     39.88 o 
   0   8   8     3990.87     3794.24     84.06 o 
   1   8   8     1620.06     1584.62     52.10 o 
   2   8   8     1893.69     1681.59     52.95 o 
   3   8   8      518.21      475.24     31.34 o 
   4   8   8      141.01      183.67     23.17 o 
   5   8   8      280.12      245.05     32.24 o 
   6   8   8      739.27      793.23     52.91 o 
   7   8   8      289.47      323.86     38.02 o 
   8   8   8      506.94      397.73     65.74 o 
   9   8   8      134.68       67.64     45.75 o 
  10   8   8      689.27      697.18     82.41 o 
 -11   9   8       13.13       35.21     44.73 o 
 -10   9   8       62.54       15.07     51.36 o 
  -9   9   8        0.04      -30.86     55.19 o 
  -8   9   8       14.49       10.91     31.92 o 
  -7   9   8      106.73       84.51     71.94 o 
  -6   9   8      325.35      234.57    132.41 o 
  -5   9   8      441.06      500.03     57.50 o 
  -4   9   8     2515.54     2364.66    105.38 o 
  -3   9   8      649.01      606.42     59.96 o 
  -2   9   8     1719.77     1568.26     84.30 o 
  -1   9   8       83.00       62.38     63.53 o 
   0   9   8       71.70       55.82     30.38 o 
   1   9   8        0.58       28.56     14.30 o 
   2   9   8     2232.41     2317.11     95.15 o 
   3   9   8      867.86      830.36     43.09 o 
   4   9   8     3960.51     3755.03    135.11 o 
   5   9   8      582.59      597.76     49.08 o 
   6   9   8     1070.56     1204.67    102.48 o 
   7   9   8      145.39       72.30     46.26 o 
   8   9   8       22.47       17.35     28.76 o 
   9   9   8       28.67       48.65     34.33 o 
 -10  10   8      192.56      139.13     58.68 o 
  -9  10   8      569.42      677.73     77.60 o 
  -8  10   8      121.69      119.25     45.06 o 
  -7  10   8      684.54      589.26     67.74 o 
  -6  10   8       55.19        6.85     94.14 o 
  -5  10   8        8.40      -19.24     37.59 o 
  -4  10   8      164.44       99.88     38.75 o 
  -3  10   8      317.74      288.89     52.39 o 
  -2  10   8       57.85       24.87     29.88 o 
  -1  10   8     2977.76     3034.16    126.81 o 
   0  10   8      558.58      450.89     59.41 o 
   1  10   8     1627.00     1836.46     61.58 o 
   2  10   8       23.34       35.51     21.35 o 
   3  10   8      120.45       72.73     32.87 o 
   4  10   8      288.78      319.06     49.51 o 
   5  10   8        7.79       34.56     27.29 o 
   6  10   8       27.76       48.23     27.70 o 
   7  10   8      719.27      923.10     88.64 o 
   8  10   8       64.53       48.33     36.02 o 
  -8  11   8       17.51      124.16     55.28 o 
  -7  11   8      339.27      248.96    120.51 o 
  -6  11   8       67.42       32.11     78.49 o 
  -5  11   8      923.43      991.43    134.72 o 
  -4  11   8        3.23       23.94     35.20 o 
  -3  11   8      184.53      185.43     51.28 o 
  -2  11   8      165.24      108.71     42.82 o 
  -1  11   8      193.31      216.79     35.65 o 
   0  11   8        5.08       -8.72     20.54 o 
   1  11   8       47.03        7.54     20.81 o 
   2  11   8       32.01       57.22     23.52 o 
   3  11   8      171.64      186.35     45.02 o 
   4  11   8      105.44      170.15     40.42 o 
   5  11   8      752.97      782.26     73.29 o 
   6  11   8      121.56       62.08     55.28 o 
   7  11   8      410.30      528.12    113.96 o 
  -6  12   8       58.85       80.96     51.36 o 
  -5  12   8       19.99       31.80     43.37 o 
  -4  12   8       32.14       13.10    109.45 o 
  -3  12   8       42.87       60.09     40.08 o 
  -2  12   8      368.46      359.06     45.91 o 
  -1  12   8      486.55      524.90     53.72 o 
   0  12   8      522.01      479.77     64.50 o 
   1  12   8      506.76      657.51     69.45 o 
   2  12   8      459.35      506.97     97.55 o 
   3  12   8        1.36       10.68     32.76 o 
   4  12   8       38.17       76.79     68.71 o 
   5  12   8       36.10       39.80     59.02 o 
  -3  13   8       26.65       35.70     46.94 o 
  -2  13   8      746.68      730.05     99.51 o 
  -1  13   8       29.74       -3.40     37.25 o 
   0  13   8       14.38       43.13     37.98 o 
   1  13   8       10.08      -30.17     30.17 o 
   2  13   8      396.14      384.54     63.53 o 
   3  13   8       94.69      120.22     68.88 o 
 -13   0   9      611.63      779.53     87.94 o 
 -11   0   9     1330.35     1402.74     96.96 o 
  -9   0   9     2150.32     2245.97     79.96 o 
  -7   0   9     1705.63     1806.27     66.01 o 
  -5   0   9     2125.12     2230.09     57.42 o 
  -3   0   9    12392.25    11659.98    361.57 o 
  -1   0   9    55116.93    60510.40   1100.80 o 
   1   0   9     2638.06     2630.24     75.29 o 
   3   0   9     7738.78     8408.61    138.36 o 
   5   0   9    13620.97    12964.36    257.25 o 
   7   0   9     4720.95     4506.05    116.55 o 
   9   0   9     1286.22     1302.09     60.11 o 
  11   0   9       43.43        7.99     27.38 o 
  13   0   9      258.74      211.25     54.94 o 
 -14   1   9      102.79      179.52     81.38 o 
 -13   1   9       88.28      121.21     29.82 o 
 -12   1   9       40.90       42.76     22.92 o 
 -11   1   9       24.61       15.73     19.60 o 
 -10   1   9        0.72       12.95     12.92 o 
  -9   1   9     1841.97     1911.25     51.87 o 
  -8   1   9      836.08      818.76     33.82 o 
  -7   1   9     4459.03     4536.25     84.03 o 
  -6   1   9     5257.19     5210.18     82.65 o 
  -5   1   9     4692.70     4775.28     67.89 o 
  -4   1   9     1659.30     1610.14     31.79 o 
  -3   1   9        1.46        0.35      5.21 o 
  -2   1   9       89.44      116.59     10.86 o 
  -1   1   9     8001.96     8414.57    110.75 o 
   0   1   9     3905.13     4088.38    125.23 o 
   1   1   9     9480.43     9915.71    147.96 o 
   2   1   9     8037.91     7677.74    119.44 o 
   3   1   9     2866.91     2833.03     46.25 o 
   4   1   9     3400.44     3368.94     48.30 o 
   5   1   9     1373.47     1332.96     31.38 o 
   6   1   9        2.42       -4.90      8.59 o 
   7   1   9      155.37      120.67     19.22 o 
   8   1   9      901.16      883.10     32.82 o 
   9   1   9      456.15      457.52     38.96 o 
  10   1   9     1154.45     1128.23     50.26 o 
  11   1   9      992.07      884.04     63.40 o 
  12   1   9      343.75      370.25     47.32 o 
  13   1   9      144.08       83.64     31.37 o 
 -14   2   9      216.69      255.77     47.03 o 
 -13   2   9       17.30       24.96     22.36 o 
 -12   2   9     1286.98     1364.76     70.76 o 
 -11   2   9       12.94       13.40     18.55 o 
 -10   2   9     2206.14     2390.09     72.32 o 
  -9   2   9       16.04        5.01     19.59 o 
  -8   2   9      149.79      159.85     18.41 o 
  -7   2   9        0.67       -5.54     10.50 o 
  -6   2   9     1725.59     1681.70     41.48 o 
  -5   2   9      153.25      192.72     15.57 o 
  -4   2   9     7351.83     7146.54     90.47 o 
  -3   2   9      178.38      256.83     12.33 o 
  -2   2   9     6724.25     6740.48     94.88 o 
  -1   2   9      327.55      328.78     15.65 o 
   0   2   9     7270.61     7380.62    126.15 o 
   1   2   9      830.18      803.19     51.66 o 
   2   2   9        0.22        0.55      6.33 o 
   3   2   9       73.08       73.29      9.21 o 
   4   2   9      859.03      775.85     27.11 o 
   5   2   9        5.61        4.36      9.02 o 
   6   2   9     6143.76     5935.70     99.76 o 
   7   2   9        0.41       10.92      9.36 o 
   8   2   9     2856.61     2867.71     76.71 o 
   9   2   9       72.95       72.18     24.60 o 
  10   2   9      870.36      811.71     45.53 o 
  11   2   9       74.32      103.18     23.39 o 
  12   2   9        5.71       12.57     21.61 o 
  13   2   9       11.24      -20.75     32.15 o 
 -14   3   9      212.46      259.26     64.80 o 
 -13   3   9      121.12      172.23     34.28 o 
 -12   3   9      186.48      192.13     36.14 o 
 -11   3   9      219.28      198.38     41.87 o 
 -10   3   9       36.31       24.47     22.17 o 
  -9   3   9      540.85      599.06     64.70 o 
  -8   3   9     1767.75     1661.40     45.23 o 
  -7   3   9     1375.80     1435.51     50.18 o 
  -6   3   9     7632.11     7423.08    110.83 o 
  -5   3   9     1666.40     1799.84     76.71 o 
  -4   3   9     3063.60     3014.26     55.64 o 
  -3   3   9       36.52       28.30      7.94 o 
  -2   3   9      204.16      255.30     20.55 o 
  -1   3   9      511.75      486.16     19.96 o 
   0   3   9     7028.20     7078.28    100.24 o 
   1   3   9     1158.55     1223.10     37.45 o 
   2   3   9    10866.75    11019.69    159.56 o 
   3   3   9      396.27      380.91     19.41 o 
   4   3   9     3444.93     3390.72     77.87 o 
   5   3   9     1733.03     1795.48    121.65 o 
   6   3   9        2.38      -18.16     19.81 o 
   7   3   9       15.02        3.47     19.13 o 
   8   3   9      268.19      251.40     25.56 o 
   9   3   9      233.70      239.94     27.68 o 
  10   3   9      882.99      823.77     46.69 o 
  11   3   9      250.11      248.92     31.78 o 
  12   3   9      731.97      684.29     91.68 o 
  13   3   9      206.23      186.58     58.34 o 
 -14   4   9        0.44       47.79     36.40 o 
 -13   4   9      387.34      375.34     91.00 o 
 -12   4   9        0.16       21.19     22.72 o 
 -11   4   9      899.04      882.96     51.77 o 
 -10   4   9      151.22       95.37     39.62 o 
  -9   4   9     1100.32      998.58     44.47 o 
  -8   4   9      273.09      242.86     24.32 o 
  -7   4   9      430.27      439.03     28.44 o 
  -6   4   9       34.82       48.15     13.77 o 
  -5   4   9     1448.52     1472.25     56.31 o 
  -4   4   9      381.34      402.98     30.13 o 
  -3   4   9     9784.03     9423.83    171.37 o 
  -2   4   9     1161.59     1062.20     32.97 o 
  -1   4   9    12406.81    11999.37    176.79 o 
   0   4   9     2008.49     1927.43     55.55 o 
   1   4   9     3050.48     3137.96     61.47 o 
   2   4   9        7.55        3.15      8.84 o 
   3   4   9     1039.31     1040.05     40.51 o 
   4   4   9       61.87       37.39     15.36 o 
   5   4   9     7824.77     7743.77    196.07 o 
   6   4   9      148.05      175.61     43.80 o 
   7   4   9     5984.91     5988.51    168.60 o 
   8   4   9      139.47      108.51     26.20 o 
   9   4   9      568.11      624.82     53.63 o 
  10   4   9       14.67       27.82     21.29 o 
  11   4   9       49.29       36.30     28.49 o 
  12   4   9        0.03      -14.80     24.69 o 
 -13   5   9        7.16       11.23     25.45 o 
 -12   5   9        1.41      -16.73     20.53 o 
 -11   5   9       98.61      121.97     27.97 o 
 -10   5   9       17.83        3.06     29.85 o 
  -9   5   9      504.21      501.66     43.67 o 
  -8   5   9      754.13      702.59     46.85 o 
  -7   5   9     1210.91     1232.08     43.29 o 
  -6   5   9     1143.80     1213.45     52.14 o 
  -5   5   9     3160.27     3114.02     84.48 o 
  -4   5   9      517.84      537.37     35.31 o 
  -3   5   9      223.20      209.35     32.79 o 
  -2   5   9       22.82       16.56     11.19 o 
  -1   5   9     1425.49     1318.06     96.02 o 
   0   5   9     2321.29     2266.00     50.69 o 
   1   5   9     7840.38     7760.69    143.86 o 
   2   5   9     4220.24     4233.59     87.50 o 
   3   5   9     5438.28     5146.17    114.38 o 
   4   5   9      904.27      879.95     53.44 o 
   5   5   9     1648.65     1731.14     80.39 o 
   6   5   9        0.07       -5.14     30.44 o 
   7   5   9      744.01      722.18     54.29 o 
   8   5   9      194.91      124.08     29.04 o 
   9   5   9     1597.18     1456.76     76.84 o 
  10   5   9      280.27      256.14     41.62 o 
  11   5   9      688.92      688.54     94.57 o 
  12   5   9      152.69       41.67     45.24 o 
 -13   6   9        6.74       39.96     28.01 o 
 -12   6   9      717.49      728.73     56.15 o 
 -11   6   9      206.49      239.48     57.23 o 
 -10   6   9     1265.85     1410.20     65.39 o 
  -9   6   9      120.19      129.50     37.66 o 
  -8   6   9       80.36       41.17     54.00 o 
  -7   6   9       35.79      -23.67     24.38 o 
  -6   6   9      113.45      108.82     39.97 o 
  -5   6   9      387.25      440.21     47.78 o 
  -4   6   9     2226.79     2472.91    131.69 o 
  -3   6   9      459.38      467.24     45.82 o 
  -2   6   9     5540.55     5278.61    261.26 o 
  -1   6   9        3.19       15.19     10.10 o 
   0   6   9     1767.55     1673.40     48.12 o 
   1   6   9       98.51       89.49     16.59 o 
   2   6   9        0.98        6.37     19.16 o 
   3   6   9       76.23       75.51     25.09 o 
   4   6   9      789.67      866.01     57.16 o 
   5   6   9      237.11      239.91     35.96 o 
   6   6   9     2246.30     2243.52     93.46 o 
   7   6   9       85.24       92.12     28.01 o 
   8   6   9      341.03      404.41     51.79 o 
   9   6   9        3.82       18.04     30.53 o 
  10   6   9      598.75      575.42     87.43 o 
  11   6   9        0.72        4.42     37.08 o 
 -12   7   9       36.40       85.04     45.07 o 
 -11   7   9        4.62      -20.40     36.06 o 
 -10   7   9      421.00      441.99     60.27 o 
  -9   7   9      311.10      363.44     53.93 o 
  -8   7   9     1870.38     1775.06     91.76 o 
  -7   7   9      521.35      616.10    111.84 o 
  -6   7   9     1915.46     2074.61     94.82 o 
  -5   7   9      115.18       32.81     28.46 o 
  -4   7   9      560.34      530.80     51.71 o 
  -3   7   9       25.74       18.95     61.40 o 
  -2   7   9       25.91       14.73     36.40 o 
  -1   7   9      302.27      328.48     32.52 o 
   0   7   9     1487.81     1478.73     64.10 o 
   1   7   9       84.07       99.77     14.61 o 
   2   7   9     2054.80     1967.39     67.19 o 
   3   7   9       16.44      -15.19     27.89 o 
   4   7   9     2982.90     2839.97    116.56 o 
   5   7   9      626.50      636.20     54.35 o 
   6   7   9      842.91      918.76     79.78 o 
   7   7   9       68.44       96.58     29.01 o 
   8   7   9        7.47       61.66     32.40 o 
   9   7   9      115.85      145.08     59.36 o 
  10   7   9      885.68      858.83    108.01 o 
 -11   8   9      401.57      359.56     63.27 o 
 -10   8   9      102.37      117.68     44.36 o 
  -9   8   9      397.84      363.44     63.36 o 
  -8   8   9       32.62       38.82     31.47 o 
  -7   8   9        9.26        8.91     29.19 o 
  -6   8   9      174.80      135.57     39.07 o 
  -5   8   9      841.64      853.66    125.62 o 
  -4   8   9      173.91      131.86     34.74 o 
  -3   8   9     2402.89     2278.15    109.49 o 
  -2   8   9     1664.39     1660.56     83.49 o 
  -1   8   9     3106.89     2900.49    109.38 o 
   0   8   9      460.28      459.34     36.26 o 
   1   8   9      364.67      434.72     46.33 o 
   2   8   9        7.72        1.87     14.19 o 
   3   8   9      447.08      372.88     37.68 o 
   4   8   9      310.31      372.60     38.44 o 
   5   8   9     1196.66     1218.14     62.58 o 
   6   8   9      661.50      716.79     52.86 o 
   7   8   9      764.19      764.94     55.82 o 
   8   8   9        0.51       19.59     29.87 o 
   9   8   9      629.63      715.57     79.85 o 
 -10   9   9        0.83      -32.43     32.43 o 
  -9   9   9      192.17      182.53     47.27 o 
  -8   9   9      205.07      298.68     55.55 o 
  -7   9   9      535.51      575.16     64.60 o 
  -6   9   9      644.18      588.20     64.51 o 
  -5   9   9     1673.00     1608.47    165.44 o 
  -4   9   9      154.65      127.80     36.53 o 
  -3   9   9      483.99      458.70     55.28 o 
  -2   9   9        4.92      -36.25     50.68 o 
  -1   9   9      443.57      443.43     37.20 o 
   0   9   9      508.09      552.17     56.07 o 
   1   9   9     3330.51     3244.53     99.14 o 
   2   9   9     1247.22     1238.00     63.19 o 
   3   9   9     1650.54     1789.42     74.00 o 
   4   9   9      185.50      126.23     25.86 o 
   5   9   9      330.12      284.28     37.03 o 
   6   9   9       11.11       53.61     21.38 o 
   7   9   9      269.66      364.80     43.19 o 
   8   9   9      103.77       99.87     36.95 o 
   9   9   9      315.98      217.71     76.71 o 
  -9  10   9       57.04      -35.36     55.02 o 
  -8  10   9       82.10       73.64     58.42 o 
  -7  10   9        7.32      -31.97     31.97 o 
  -6  10   9      115.41      117.30     44.11 o 
  -5  10   9      379.11      411.40     73.05 o 
  -4  10   9      927.86      990.27     77.87 o 
  -3  10   9      519.87      527.33     62.85 o 
  -2  10   9      811.10      903.11    159.81 o 
  -1  10   9       65.34       18.97     57.57 o 
   0  10   9      885.09      984.48     90.58 o 
   1  10   9        2.03       47.60     42.69 o 
   2  10   9        3.01       32.04     20.87 o 
   3  10   9       43.14       59.92     30.73 o 
   4  10   9      369.07      529.91     69.06 o 
   5  10   9      110.07       82.31     31.83 o 
   6  10   9      836.27      914.05     64.10 o 
   7  10   9      105.46      173.68     45.80 o 
  -8  11   9      637.25      689.55     93.21 o 
  -7  11   9       42.95       -9.86     39.97 o 
  -6  11   9      565.40      615.69     74.47 o 
  -5  11   9       31.46        6.50     77.64 o 
  -4  11   9       61.11       25.78    121.27 o 
  -3  11   9       28.18       -6.32     86.15 o 
  -2  11   9       47.91       11.30     32.92 o 
  -1  11   9       93.84      126.87     39.45 o 
   0  11   9      473.80      377.67     54.13 o 
   1  11   9       31.99       65.09     33.35 o 
   2  11   9      668.10      653.30     62.27 o 
   3  11   9      166.04      195.64     45.15 o 
   4  11   9      492.43      564.22     66.23 o 
   5  11   9       45.68       55.35     33.32 o 
   6  11   9       83.05      108.34     58.68 o 
  -6  12   9        0.04       26.53     45.75 o 
  -5  12   9      291.39      206.99     59.70 o 
  -4  12   9      267.37      360.20     86.40 o 
  -3  12   9      565.48      649.83    150.79 o 
  -2  12   9      104.81       86.82     44.55 o 
  -1  12   9      492.94      512.58    100.69 o 
   0  12   9      219.99      205.48     85.21 o 
   1  12   9      145.47      124.91     42.44 o 
   2  12   9       43.89       66.72     77.39 o 
   3  12   9       54.30      102.79     57.49 o 
   4  12   9       75.98      165.51     82.06 o 
   5  12   9      174.47      252.40     82.83 o 
  -2  13   9        1.49      -29.08     43.71 o 
  -1  13   9       37.85       -3.91     38.44 o 
   0  13   9        3.59      -19.05     40.48 o 
   1  13   9      622.34      679.01     93.21 o 
 -14   0  10      266.35      262.10     60.72 o 
 -12   0  10      865.11     1091.69     94.57 o 
 -10   0  10      484.36      493.80     43.36 o 
  -8   0  10        6.43        6.63     19.05 o 
  -6   0  10     9298.27     9668.54    205.50 o 
  -4   0  10    22461.52    22904.01    474.55 o 
  -2   0  10    11029.00    10663.90    173.50 o 
   0   0  10      398.42      453.10     31.67 o 
   2   0  10    11518.28    11778.40    245.36 o 
   4   0  10    13023.25    13275.47    272.83 o 
   6   0  10     4302.21     4072.83    175.49 o 
   8   0  10       60.33       83.34     31.46 o 
  10   0  10      657.45      631.90     78.58 o 
  12   0  10     1300.67     1194.49    112.44 o 
 -14   1  10        6.42       32.95     25.65 o 
 -13   1  10       17.53       13.08     21.51 o 
 -12   1  10      248.34      336.99     42.52 o 
 -11   1  10      255.52      292.07     45.07 o 
 -10   1  10      994.69     1035.73     47.38 o 
  -9   1  10      973.82     1035.41     37.99 o 
  -8   1  10     1784.98     1955.44     68.52 o 
  -7   1  10     1258.42     1266.63     39.46 o 
  -6   1  10      662.79      722.55     27.89 o 
  -5   1  10      220.17      205.20     27.07 o 
  -4   1  10     1239.25     1257.57     28.18 o 
  -3   1  10      227.35      233.65     12.30 o 
  -2   1  10     2872.63     2808.31     57.83 o 
  -1   1  10     6566.15     6355.12     89.12 o 
   0   1  10     5517.99     5712.68     97.04 o 
   1   1  10     7379.26     7320.19    117.66 o 
   2   1  10      974.81      920.44     29.85 o 
   3   1  10      531.92      563.49     23.69 o 
   4   1  10       49.91       40.67      9.91 o 
   5   1  10      537.91      528.53     31.36 o 
   6   1  10      294.91      312.78     36.48 o 
   7   1  10     1772.71     1790.67     77.04 o 
   8   1  10     1770.81     1896.75     82.27 o 
   9   1  10     1289.48     1179.88    115.25 o 
  10   1  10      910.64      881.40     91.60 o 
  11   1  10      149.03      115.11     30.31 o 
  12   1  10      232.64      204.12     38.84 o 
  13   1  10        4.47       -2.56     23.98 o 
 -14   2  10        1.20       32.35     26.51 o 
 -13   2  10      718.93      899.76     65.38 o 
 -12   2  10       27.56       32.19     25.68 o 
 -11   2  10      969.69     1049.23     62.41 o 
 -10   2  10        1.57        4.23     13.74 o 
  -9   2  10      233.62      215.19     21.54 o 
  -8   2  10       58.42       58.12     13.62 o 
  -7   2  10     1095.85     1133.94     35.65 o 
  -6   2  10      573.66      586.60     30.08 o 
  -5   2  10     7618.93     7658.77    110.12 o 
  -4   2  10       86.05      113.71     22.04 o 
  -3   2  10     3426.15     3338.29     67.61 o 
  -2   2  10      112.49      105.27     13.66 o 
  -1   2  10      597.79      675.42     22.14 o 
   0   2  10       19.96       34.40      7.83 o 
   1   2  10      293.20      246.47     17.42 o 
   2   2  10        8.43       22.31     11.12 o 
   3   2  10     6623.70     6740.67    111.33 o 
   4   2  10        7.41        7.39     19.30 o 
   5   2  10     6157.81     5798.46    156.76 o 
   6   2  10       13.06        7.75     14.62 o 
   7   2  10     2271.62     2166.48     62.80 o 
   8   2  10        0.04       -1.06     13.46 o 
   9   2  10      232.20      258.59     37.61 o 
  10   2  10        1.90       -2.28     15.73 o 
  11   2  10      547.91      593.89     56.86 o 
  12   2  10      142.71      224.70     56.72 o 
  13   2  10      865.43      936.04    110.90 o 
 -14   3  10        3.82       24.79     26.06 o 
 -13   3  10       15.93       12.88     28.57 o 
 -12   3  10       71.24       67.65     36.14 o 
 -11   3  10      633.96      590.62     53.19 o 
 -10   3  10     1225.97     1395.63     74.92 o 
  -9   3  10     1947.02     1906.17     63.88 o 
  -8   3  10      995.35      933.47     41.87 o 
  -7   3  10     3207.86     3169.32     64.64 o 
  -6   3  10     1007.25      962.13     50.39 o 
  -5   3  10       90.89       84.43     15.69 o 
  -4   3  10      937.01      926.02     29.12 o 
  -3   3  10      806.64      744.36     24.80 o 
  -2   3  10     3556.64     3641.91     62.32 o 
  -1   3  10    10110.91    10128.21    136.18 o 
   0   3  10      635.25      633.59     22.77 o 
   1   3  10     7084.60     6941.73    142.58 o 
   2   3  10      664.77      741.15     41.02 o 
   3   3  10      630.45      649.97     58.26 o 
   4   3  10      222.25      243.54     38.20 o 
   5   3  10        0.29       -0.06     16.67 o 
   6   3  10      147.40      134.09     26.22 o 
   7   3  10      819.80      789.02     54.90 o 
   8   3  10        5.69        9.56     15.25 o 
   9   3  10     1773.75     1755.94     82.94 o 
  10   3  10      607.05      651.05     58.06 o 
  11   3  10      954.35      866.85     67.33 o 
  12   3  10      186.45      154.93     65.31 o 
 -13   4  10        0.88       -3.56     37.84 o 
 -12   4  10      331.47      420.00     72.88 o 
 -11   4  10       86.53       60.58     21.67 o 
 -10   4  10      242.67      187.98     27.58 o 
  -9   4  10       22.52       24.61     17.44 o 
  -8   4  10      382.83      340.21     30.26 o 
  -7   4  10      484.21      498.47     27.95 o 
  -6   4  10     2924.21     2896.44     89.62 o 
  -5   4  10      661.23      706.55     28.70 o 
  -4   4  10     6405.68     6139.38    111.64 o 
  -3   4  10      528.74      493.89     28.43 o 
  -2   4  10     4907.32     4816.77     78.78 o 
  -1   4  10      567.50      554.89     29.92 o 
   0   4  10       42.80       20.79      9.87 o 
   1   4  10       89.51       83.27     27.12 o 
   2   4  10     6026.98     6005.00    125.52 o 
   3   4  10     1636.86     1597.71     53.21 o 
   4   4  10    10642.79    10598.71    251.17 o 
   5   4  10      135.85      155.76     28.15 o 
   6   4  10     2957.47     2981.13    105.61 o 
   7   4  10       70.27       46.49     22.08 o 
   8   4  10       85.04      114.84     27.27 o 
   9   4  10        0.12       -1.90     18.14 o 
  10   4  10      759.42      762.75     63.13 o 
  11   4  10        1.90       16.02     21.65 o 
  12   4  10      199.34      385.07     79.09 o 
 -13   5  10        2.12      -18.08     39.46 o 
 -12   5  10       10.91       23.27     25.81 o 
 -11   5  10      150.97      137.85     28.22 o 
 -10   5  10      777.26      729.52     48.66 o 
  -9   5  10      339.81      258.70     29.57 o 
  -8   5  10      684.96      684.26     43.63 o 
  -7   5  10       51.22       32.43     14.53 o 
  -6   5  10     1806.78     1766.15     63.51 o 
  -5   5  10      738.30      744.75     42.28 o 
  -4   5  10      443.57      471.30     67.23 o 
  -3   5  10     1097.33     1060.19     46.05 o 
  -2   5  10     3575.86     3485.22    150.37 o 
  -1   5  10     3822.34     3787.45     88.89 o 
   0   5  10     7107.41     7149.31    167.88 o 
   1   5  10     2205.23     2264.90     56.84 o 
   2   5  10     3091.06     3001.18     81.56 o 
   3   5  10       44.24       54.76     16.34 o 
   4   5  10        8.03       33.84     21.33 o 
   5   5  10      659.27      679.22     98.74 o 
   6   5  10     2797.25     2824.66    106.07 o 
   7   5  10      446.68      456.87     47.46 o 
   8   5  10     1398.86     1391.73     74.80 o 
   9   5  10      446.19      501.68     52.89 o 
  10   5  10      642.06      636.72     59.76 o 
  11   5  10       56.55       89.80     46.94 o 
 -12   6  10       59.10       43.56     26.78 o 
 -11   6  10      347.97      324.20     44.30 o 
 -10   6  10        4.70       34.06     22.92 o 
  -9   6  10        9.58      -16.94     59.19 o 
  -8   6  10       94.11       44.15     33.30 o 
  -7   6  10     1771.67     1952.49     91.27 o 
  -6   6  10      478.34      506.85     51.68 o 
  -5   6  10     3222.13     3252.59    159.02 o 
  -4   6  10       98.36       97.00     31.02 o 
  -3   6  10     2140.11     2353.64     92.56 o 
  -2   6  10       19.11       57.82     26.16 o 
  -1   6  10      302.17      290.07     33.38 o 
   0   6  10      256.58      227.86     25.70 o 
   1   6  10      980.36      950.03     43.71 o 
   2   6  10      211.38      262.43     31.51 o 
   3   6  10      177.58      180.42     26.19 o 
   4   6  10        5.61       -4.83     19.08 o 
   5   6  10     2623.98     2719.50    105.09 o 
   6   6  10        0.40      -17.56     18.09 o 
   7   6  10      634.36      671.17    113.54 o 
   8   6  10        0.71       10.56     23.39 o 
   9   6  10      312.28      255.62     43.81 o 
  10   6  10        8.30        8.91     23.86 o 
  11   6  10       97.91       78.24     52.21 o 
 -12   7  10      256.01      295.79     63.27 o 
 -11   7  10      671.27      615.40     88.11 o 
 -10   7  10      208.59      184.20     57.57 o 
  -9   7  10     1179.13     1372.22    127.24 o 
  -8   7  10      358.40      520.60    145.25 o 
  -7   7  10      598.61      579.80     66.85 o 
  -6   7  10        5.94      -36.10     80.02 o 
  -5   7  10       86.91       70.70     31.70 o 
  -4   7  10      191.99      191.02     37.46 o 
  -3   7  10     1342.29     1320.59     73.86 o 
  -2   7  10      678.38      752.72     58.53 o 
  -1   7  10     2389.79     2280.14     92.09 o 
   0   7  10       68.47       83.82     16.86 o 
   1   7  10     2975.26     2809.01     82.07 o 
   2   7  10      128.74       90.63     30.54 o 
   3   7  10      644.27      625.72     53.96 o 
   4   7  10      260.86      258.90     54.43 o 
   5   7  10        2.58      -19.23     19.23 o 
   6   7  10        7.50        8.12     22.43 o 
   7   7  10      902.18     1080.77     72.50 o 
   8   7  10       39.12       61.12     49.58 o 
   9   7  10      993.04     1109.98     78.30 o 
  10   7  10      312.96      344.25     80.45 o 
 -11   8  10       14.29      -24.31     51.36 o 
 -10   8  10      137.80       28.99     46.09 o 
  -9   8  10       29.37       14.79     33.67 o 
  -8   8  10      264.96      130.59     72.54 o 
  -7   8  10        7.29      -29.50     29.71 o 
  -6   8  10     1369.16     1223.32    128.77 o 
  -5   8  10      208.80      137.14     59.87 o 
  -4   8  10     2266.10     2082.59    180.17 o 
  -3   8  10      550.43      629.89    116.34 o 
  -2   8  10      225.16      269.08     40.22 o 
  -1   8  10      570.33      527.96     71.52 o 
   0   8  10      126.86      114.03     29.74 o 
   1   8  10      505.44      508.65     33.29 o 
   2   8  10     2001.04     1965.24    134.80 o 
   3   8  10       34.85       30.13     19.25 o 
   4   8  10      938.36     1021.65     59.01 o 
   5   8  10      716.51      747.75     50.26 o 
   6   8  10      787.61      887.26     50.96 o 
   7   8  10       41.36       40.51     20.30 o 
   8   8  10      105.05      146.51     28.85 o 
   9   8  10        1.36       42.95     35.11 o 
 -10   9  10      251.75      306.48     62.62 o 
  -9   9  10      186.73      166.24     81.04 o 
  -8   9  10      740.33      803.75     76.45 o 
  -7   9  10      139.93       48.10     38.48 o 
  -6   9  10      693.50      639.96     96.53 o 
  -5   9  10        5.17       10.26     38.27 o 
  -4   9  10       62.23      106.87     68.88 o 
  -3   9  10      132.87      122.50     35.20 o 
  -2   9  10     1391.59     1314.50     78.29 o 
  -1   9  10      696.76      777.85     95.25 o 
   0   9  10     2987.91     2963.33    116.26 o 
   1   9  10      539.74      534.73    116.26 o 
   2   9  10      626.14      606.16     55.29 o 
   3   9  10       20.96       25.73     18.96 o 
   4   9  10       54.26       75.06     22.28 o 
   5   9  10       97.89       82.22     24.48 o 
   6   9  10      645.80      832.29     84.20 o 
   7   9  10      115.60       88.44     34.56 o 
   8   9  10      373.84      484.26     67.81 o 
  -9  10  10       23.96      -20.07     40.99 o 
  -8  10  10      178.80      201.78     55.50 o 
  -7  10  10      212.36      186.68     80.19 o 
  -6  10  10      311.73      201.34     49.52 o 
  -5  10  10     1099.05     1159.27     87.46 o 
  -4  10  10      300.99      240.93     54.43 o 
  -3  10  10      671.35      619.52    111.75 o 
  -2  10  10       29.90       20.32     29.70 o 
  -1  10  10      259.86      211.30     42.38 o 
   0  10  10       14.68        5.38     48.56 o 
   1  10  10       22.39       58.18     28.46 o 
   2  10  10      208.19      213.33     37.52 o 
   3  10  10     1448.77     1286.04     98.24 o 
   4  10  10        4.72       23.16     19.53 o 
   5  10  10      760.81      794.58     59.61 o 
   6  10  10      196.57      186.76     34.36 o 
   7  10  10       66.45       29.72     34.44 o 
  -7  11  10      170.84      204.44     63.95 o 
  -6  11  10       38.82       37.96     42.44 o 
  -5  11  10       59.04      -22.86     42.27 o 
  -4  11  10        0.32      -33.17     33.17 o 
  -3  11  10      564.38      516.39     65.23 o 
  -2  11  10       80.70       37.65     57.40 o 
  -1  11  10      388.49      319.44     53.14 o 
   0  11  10       63.21       91.17     45.75 o 
   1  11  10      454.42      523.68     59.23 o 
   2  11  10      176.47      242.26    105.71 o 
   3  11  10       25.12       65.73     29.26 o 
   4  11  10        2.49       57.95     37.33 o 
   5  11  10        3.95       57.80     30.60 o 
   6  11  10        7.00       -5.44     53.23 o 
  -5  12  10      267.68      372.15     74.50 o 
  -4  12  10      370.82      514.00     82.32 o 
  -3  12  10      130.38      127.56     52.73 o 
  -2  12  10      143.66       92.29     76.03 o 
  -1  12  10       60.26       49.94     33.44 o 
   0  12  10       22.40        1.52     46.77 o 
   1  12  10      111.04      181.23     45.35 o 
   2  12  10      190.28      234.91     48.05 o 
   3  12  10      179.76      260.82    127.39 o 
   4  12  10      412.42      486.06     56.07 o 
 -13   0  11       66.94      100.69     41.50 o 
 -11   0  11        4.57      -24.15     24.15 o 
  -9   0  11     1910.64     1966.60    161.20 o 
  -7   0  11     5190.60     5455.59    197.21 o 
  -5   0  11     5212.13     5210.94    212.85 o 
  -3   0  11        1.32        7.75      9.92 o 
  -1   0  11     2536.32     2633.92     82.13 o 
   1   0  11    10601.17    10566.15    227.52 o 
   3   0  11     8282.33     8369.96    188.69 o 
   5   0  11     3409.17     3427.89     98.18 o 
   7   0  11      355.79      348.34     56.81 o 
   9   0  11     1907.28     1798.57    120.28 o 
  11   0  11     1130.99     1042.40    104.61 o 
  13   0  11      167.68      128.58     53.41 o 
 -14   1  11       70.93       77.04     30.51 o 
 -13   1  11      334.21      457.30     50.50 o 
 -12   1  11      225.61      244.45     59.95 o 
 -11   1  11     1007.00     1139.03     90.75 o 
 -10   1  11      298.65      326.00     38.10 o 
  -9   1  11      443.29      582.86     32.09 o 
  -8   1  11       18.70       30.17     12.84 o 
  -7   1  11      562.76      563.37     28.81 o 
  -6   1  11       22.64       27.46     10.69 o 
  -5   1  11     4152.94     4177.54     69.75 o 
  -4   1  11     1204.75     1096.63     31.23 o 
  -3   1  11     2302.43     2217.79     39.29 o 
  -2   1  11     4325.90     4263.35     67.87 o 
  -1   1  11     2265.53     2420.24     71.97 o 
   0   1  11     3759.90     3930.68     76.00 o 
   1   1  11      725.92      748.69     28.35 o 
   2   1  11        4.07       10.20      7.77 o 
   3   1  11      143.88      147.95     21.31 o 
   4   1  11     1730.44     1566.31     42.52 o 
   5   1  11     1571.56     1490.46     55.93 o 
   6   1  11     2882.42     2591.02    124.73 o 
   7   1  11     1148.07     1028.00     58.52 o 
   8   1  11      500.35      544.43     87.85 o 
   9   1  11      953.79      959.51     64.83 o 
  10   1  11       20.63       21.65     20.29 o 
  11   1  11       21.90       -7.53     40.48 o 
  12   1  11       18.82       17.88     22.96 o 
  13   1  11      118.37      177.06     55.96 o 
 -14   2  11      306.06      472.61     54.21 o 
 -13   2  11        0.18       28.64     24.43 o 
 -12   2  11       43.82       76.72     27.00 o 
 -11   2  11        7.00       20.39     17.43 o 
 -10   2  11      388.58      444.90     35.62 o 
  -9   2  11      158.49      225.25     22.54 o 
  -8   2  11     2632.54     2621.37     63.90 o 
  -7   2  11        0.77       -6.46      9.99 o 
  -6   2  11     5355.64     5267.00     88.25 o 
  -5   2  11      189.03      211.37     24.18 o 
  -4   2  11     1092.35     1087.77     30.19 o 
  -3   2  11      351.53      364.42     24.72 o 
  -2   2  11       62.28       54.53      9.64 o 
  -1   2  11       72.75       91.14     11.13 o 
   0   2  11     3489.95     3656.72     67.22 o 
   1   2  11       67.29       75.14     12.28 o 
   2   2  11     4007.67     4010.16     77.99 o 
   3   2  11       79.75       89.56     20.03 o 
   4   2  11     4635.54     4743.46    102.51 o 
   5   2  11       46.32       43.92     19.05 o 
   6   2  11      952.72      935.52     98.41 o 
   7   2  11        0.96       35.38     18.04 o 
   8   2  11       38.58       48.67     24.32 o 
   9   2  11       19.82       26.62     19.11 o 
  10   2  11     2045.61     2051.35    180.33 o 
  11   2  11        5.77      -15.69     36.82 o 
  12   2  11     1594.58     1753.40    113.72 o 
  13   2  11        0.50      -18.54     35.55 o 
 -13   3  11      247.79      383.68     49.06 o 
 -12   3  11      453.27      487.63     52.05 o 
 -11   3  11      881.96      811.70     69.68 o 
 -10   3  11      787.46      767.27     45.19 o 
  -9   3  11      894.29      879.83     39.85 o 
  -8   3  11       43.40       55.33     15.51 o 
  -7   3  11      771.10      723.34     33.98 o 
  -6   3  11       10.93        9.52      9.87 o 
  -5   3  11     1155.62     1146.29     51.36 o 
  -4   3  11     3622.44     3675.07     71.41 o 
  -3   3  11     1723.45     1688.46     46.60 o 
  -2   3  11     4644.33     4577.55     74.53 o 
  -1   3  11      730.43      821.46     40.28 o 
   0   3  11     2908.92     2822.47     63.85 o 
   1   3  11       35.97       49.62      9.57 o 
   2   3  11      199.18      215.62     28.65 o 
   3   3  11       67.76       71.25     15.29 o 
   4   3  11      456.08      482.04     29.87 o 
   5   3  11      177.32      159.99     49.32 o 
   6   3  11     2789.34     2649.22     99.01 o 
   7   3  11      178.23      196.72     40.82 o 
   8   3  11     2101.85     2274.32    133.21 o 
   9   3  11      521.81      623.82     90.83 o 
  10   3  11      464.76      463.04     52.23 o 
  11   3  11      326.68      260.47     45.75 o 
  12   3  11       44.41       11.83     28.40 o 
 -13   4  11       46.89       84.14     43.63 o 
 -12   4  11       31.89       45.03     25.45 o 
 -11   4  11       15.47       24.81     17.63 o 
 -10   4  11       13.86      -10.03     18.12 o 
  -9   4  11      688.28      732.76     44.20 o 
  -8   4  11        1.87        3.86     13.02 o 
  -7   4  11     2594.77     2520.46     63.48 o 
  -6   4  11      161.04      148.54     21.73 o 
  -5   4  11     4033.00     4130.75     94.36 o 
  -4   4  11      570.90      518.25     30.41 o 
  -3   4  11      813.69      806.52     47.61 o 
  -2   4  11      757.34      770.82     29.08 o 
  -1   4  11     2210.90     2281.89     49.00 o 
   0   4  11        0.29        8.12      8.33 o 
   1   4  11    11835.93    11861.97    180.10 o 
   2   4  11       99.35      105.18     25.27 o 
   3   4  11     4134.72     4318.04    100.72 o 
   4   4  11      519.65      517.12     45.07 o 
   5   4  11      374.02      314.23     38.77 o 
   6   4  11        2.57        5.23     17.35 o 
   7   4  11      865.58      797.00     58.49 o 
   8   4  11       49.53       36.51     21.81 o 
   9   4  11      580.76      578.63     55.87 o 
  10   4  11       45.38       94.89     29.56 o 
  11   4  11      403.55      345.73    120.85 o 
 -13   5  11      130.16      121.81     80.96 o 
 -12   5  11      140.34      219.51     34.07 o 
 -11   5  11      636.66      627.37     48.43 o 
 -10   5  11      263.75      241.68     32.38 o 
  -9   5  11      676.33      605.35     40.49 o 
  -8   5  11      119.98      115.48     25.34 o 
  -7   5  11       32.95       30.03     16.10 o 
  -6   5  11      110.87      102.21     25.21 o 
  -5   5  11      631.15      668.69     46.20 o 
  -4   5  11      780.74      776.12     44.77 o 
  -3   5  11     4161.68     4056.42     98.58 o 
  -2   5  11     2748.66     2783.21    144.35 o 
  -1   5  11     4478.65     4200.36     88.89 o 
   0   5  11      179.75      189.65     20.17 o 
   1   5  11      203.98      200.94     20.32 o 
   2   5  11      850.96      803.56     42.60 o 
   3   5  11     1154.18     1184.70     56.01 o 
   4   5  11      135.95      114.89     28.32 o 
   5   5  11     3360.18     3220.11    114.24 o 
   6   5  11      858.26      805.68     58.92 o 
   7   5  11      967.36      969.02     65.91 o 
   8   5  11      125.68      175.51     52.56 o 
   9   5  11      318.01      278.03     42.33 o 
  10   5  11        2.77       -5.12     19.30 o 
  11   5  11        4.23        4.37     40.90 o 
 -12   6  11        9.05       19.32     24.35 o 
 -11   6  11        0.20       32.04     23.09 o 
 -10   6  11      295.41      262.84     47.40 o 
  -9   6  11      188.52      189.73     42.84 o 
  -8   6  11     1593.50     1681.81    147.32 o 
  -7   6  11      132.63      168.60     46.52 o 
  -6   6  11     2703.57     2479.84    189.72 o 
  -5   6  11       41.09       78.99     33.09 o 
  -4   6  11      372.04      348.51    123.83 o 
  -3   6  11      214.64      219.17     37.61 o 
  -2   6  11      305.62      324.96     39.47 o 
  -1   6  11      463.78      393.88     48.56 o 
   0   6  11     1238.08     1211.74     48.64 o 
   1   6  11      172.65      156.50     20.58 o 
   2   6  11     2128.54     2042.83     70.10 o 
   3   6  11       92.18       89.25     22.46 o 
   4   6  11     1830.27     1805.37     83.06 o 
   5   6  11        2.50        6.41     21.52 o 
   6   6  11      881.98      742.87    103.68 o 
   7   6  11       29.94        9.21     32.40 o 
   8   6  11      106.46      115.35     30.78 o 
   9   6  11       16.76       75.36     30.36 o 
  10   6  11      664.74      740.42     67.54 o 
 -12   7  11      311.34      410.11     61.67 o 
 -11   7  11      173.48      158.71     42.19 o 
 -10   7  11      930.40     1164.34    390.29 o 
  -9   7  11       90.83       97.03     64.12 o 
  -8   7  11       71.55       11.80     67.10 o 
  -7   7  11       54.41       70.60     53.07 o 
  -6   7  11      365.90      350.74     48.90 o 
  -5   7  11      928.36      929.45    153.86 o 
  -4   7  11     1618.35     1606.49     80.75 o 
  -3   7  11      312.42      303.63     44.04 o 
  -2   7  11     2665.18     2744.86    103.99 o 
  -1   7  11      253.11      269.60     39.67 o 
   0   7  11      829.51      802.19     37.76 o 
   1   7  11      123.87      114.60     22.34 o 
   2   7  11       36.65       19.89     18.08 o 
   3   7  11      126.03      149.63     34.38 o 
   4   7  11       56.67       69.09     28.66 o 
   5   7  11      102.36       91.94     35.38 o 
   6   7  11     1481.54     1501.94     93.31 o 
   7   7  11      250.16      228.52     39.33 o 
   8   7  11      576.69      798.34     68.19 o 
   9   7  11      237.99      289.67     47.47 o 
 -11   8  11        1.87      -12.76     42.01 o 
 -10   8  11        2.36      -22.43    102.81 o 
  -9   8  11      597.38      591.97     70.21 o 
  -8   8  11        5.89        6.24     35.66 o 
  -7   8  11     1253.30     1282.77     83.57 o 
  -6   8  11      186.73      195.38     62.93 o 
  -5   8  11      798.16      861.78     68.51 o 
  -4   8  11      333.78      309.43     47.58 o 
  -3   8  11        7.09      -20.61     20.61 o 
  -2   8  11      169.37      152.31     36.68 o 
  -1   8  11     1079.37     1131.41     84.03 o 
   0   8  11      224.31      200.34     35.17 o 
   1   8  11     1005.46     1156.33     46.36 o 
   2   8  11      862.09      780.26     41.65 o 
   3   8  11      515.80      595.22     66.95 o 
   4   8  11      420.30      380.99     42.89 o 
   5   8  11      311.90      291.82     54.00 o 
   6   8  11        4.96       45.30     27.03 o 
   7   8  11       40.43       61.23     29.50 o 
   8   8  11      129.51      171.23     67.14 o 
   9   8  11      277.83      428.07     54.09 o 
 -10   9  11       35.13       30.61     47.96 o 
  -9   9  11      344.94      343.75     61.12 o 
  -8   9  11        3.97      -10.67     29.46 o 
  -7   9  11        6.35      -13.02     32.66 o 
  -6   9  11        8.31      -42.23     60.72 o 
  -5   9  11      651.74      646.92     66.00 o 
  -4   9  11      136.60      124.79     41.08 o 
  -3   9  11     1832.80     1947.47    394.26 o 
  -2   9  11      528.51      569.23     60.29 o 
  -1   9  11     1580.52     1689.61    112.36 o 
   0   9  11      302.71      301.54     45.51 o 
   1   9  11      179.65      185.80     36.05 o 
   2   9  11        0.95       21.25     18.58 o 
   3   9  11      203.94      199.30     31.03 o 
   4   9  11      542.64      549.66     48.70 o 
   5   9  11     1162.25     1312.05     69.66 o 
   6   9  11      182.28      109.20     40.40 o 
   7   9  11      842.09     1100.63     89.66 o 
   8   9  11       51.19       72.04     40.71 o 
  -8  10  11      407.46      547.90    135.05 o 
  -7  10  11      220.80      182.58     50.16 o 
  -6  10  11      565.94      579.80     70.14 o 
  -5  10  11       49.14       12.60     70.58 o 
  -4  10  11      405.20      422.75     60.24 o 
  -3  10  11       90.44      101.46     42.57 o 
  -2  10  11       59.73       87.02     63.78 o 
  -1  10  11       97.64       50.36     32.30 o 
   0  10  11      669.02      717.37     64.76 o 
   1  10  11       95.61      120.38     73.39 o 
   2  10  11     1108.62     1112.47     73.32 o 
   3  10  11       14.37       16.57     20.74 o 
   4  10  11      595.17      605.24     53.56 o 
   5  10  11       43.21       70.67     25.32 o 
   6  10  11        0.19       52.13     24.10 o 
   7  10  11        2.56       41.50     25.65 o 
  -7  11  11        5.50       23.64     45.41 o 
  -6  11  11      151.91      167.36     54.77 o 
  -5  11  11       39.22       13.90    118.12 o 
  -4  11  11      629.86      823.48    156.91 o 
  -3  11  11       74.94       70.32     51.79 o 
  -2  11  11      315.20      219.79     70.16 o 
  -1  11  11       67.27       33.94     32.89 o 
   0  11  11       92.76      134.75     37.85 o 
   1  11  11       66.23       58.47     32.90 o 
   2  11  11        0.87       41.62     26.87 o 
   3  11  11       28.67      109.75     31.45 o 
   4  11  11       66.41      112.23     37.82 o 
   5  11  11       70.70      103.36     82.74 o 
   6  11  11      252.12      423.34     73.65 o 
  -4  12  11       69.66      120.25     52.73 o 
  -3  12  11        1.53       12.59     44.73 o 
  -2  12  11       32.46       -0.85     42.18 o 
  -1  12  11      195.39      171.61     56.98 o 
   0  12  11      180.52      200.17     60.04 o 
   1  12  11      251.21      325.87     53.55 o 
   2  12  11      180.05       77.39     41.67 o 
   3  12  11      297.58      225.02     54.09 o 
 -14   0  12        0.37      -33.34     33.34 o 
 -12   0  12      251.40      242.20     53.58 o 
 -10   0  12     1369.32     1451.84     70.31 o 
  -8   0  12      530.88      514.43     42.38 o 
  -6   0  12     2260.12     2509.56     85.84 o 
  -4   0  12      371.57      340.46     33.13 o 
  -2   0  12     2274.33     2208.07     76.77 o 
   0   0  12     8854.22     8911.38    201.92 o 
   2   0  12     4908.60     4819.75    126.55 o 
   4   0  12      305.62      332.02     31.65 o 
   6   0  12     2272.61     2377.41    131.52 o 
   8   0  12     2201.86     2096.40    129.47 o 
  10   0  12      829.98      741.80     89.30 o 
  12   0  12      168.94      268.22     65.99 o 
 -14   1  12      300.72      470.52     71.69 o 
 -13   1  12       89.62      149.12     33.96 o 
 -12   1  12      581.51      617.64     54.14 o 
 -11   1  12       88.10      135.67     28.10 o 
 -10   1  12       29.95       14.82     14.53 o 
  -9   1  12        0.68        1.58     12.19 o 
  -8   1  12     1380.92     1384.38     66.05 o 
  -7   1  12        6.70       -3.88      9.82 o 
  -6   1  12     2961.64     3183.09     66.64 o 
  -5   1  12     1678.20     1639.34     56.14 o 
  -4   1  12     1496.32     1467.89     54.42 o 
  -3   1  12     1767.88     1629.04     45.75 o 
  -2   1  12        7.01        8.67      9.03 o 
  -1   1  12      740.36      801.49     31.62 o 
   0   1  12      132.99      121.99     15.47 o 
   1   1  12      412.49      417.21     34.17 o 
   2   1  12      369.99      407.27     23.88 o 
   3   1  12     2059.65     2092.27     58.89 o 
   4   1  12     1673.30     1715.72     46.47 o 
   5   1  12     2516.97     2632.34     96.91 o 
   6   1  12      951.19      971.33     57.62 o 
   7   1  12      185.43      184.12     31.43 o 
   8   1  12      625.52      698.71    134.03 o 
   9   1  12        1.40       -4.29     16.95 o 
  10   1  12       29.62        8.67     24.41 o 
  11   1  12      101.25      118.65     32.39 o 
  12   1  12      330.42      375.04     52.62 o 
 -13   2  12      119.88       70.82     26.98 o 
 -12   2  12        8.29       33.83     31.63 o 
 -11   2  12      844.14     1028.33     73.43 o 
 -10   2  12        0.57       20.25     15.80 o 
  -9   2  12     2029.70     2074.68     58.29 o 
  -8   2  12      255.33      238.87     22.99 o 
  -7   2  12     1613.53     1556.76     46.35 o 
  -6   2  12       28.07       20.78     11.15 o 
  -5   2  12       15.00       36.23     18.07 o 
  -4   2  12        9.05       25.88     10.63 o 
  -3   2  12     2063.93     1949.78     42.68 o 
  -2   2  12      177.78      204.76     23.19 o 
  -1   2  12     5250.16     5218.13    186.65 o 
   0   2  12        0.04       -0.61      8.01 o 
   1   2  12     3607.03     3645.12     75.30 o 
   2   2  12        7.99        3.50      8.79 o 
   3   2  12     2204.72     2066.43     52.37 o 
   4   2  12        5.15       -3.00     10.51 o 
   5   2  12       22.93        1.87     16.22 o 
   6   2  12       36.94       55.27     22.84 o 
   7   2  12     1194.09     1096.32     64.17 o 
   8   2  12        0.32      -10.71     16.82 o 
   9   2  12     2686.60     2800.65    112.82 o 
  10   2  12        4.07        2.32     20.49 o 
  11   2  12     1353.21     1441.78     83.56 o 
  12   2  12       45.61       64.82     31.46 o 
 -13   3  12      227.64      224.85     41.25 o 
 -12   3  12      305.92      285.56     42.20 o 
 -11   3  12      291.03      297.43     37.51 o 
 -10   3  12       56.73       78.54     27.93 o 
  -9   3  12       33.23       24.47     14.30 o 
  -8   3  12      374.67      379.64     28.37 o 
  -7   3  12      188.49      176.95     29.89 o 
  -6   3  12     1935.71     1881.25    100.14 o 
  -5   3  12     2929.12     2918.31    101.51 o 
  -4   3  12      685.70      732.68     34.38 o 
  -3   3  12      747.12      716.54     41.98 o 
  -2   3  12      649.93      655.31     25.18 o 
  -1   3  12      870.97      858.21     36.41 o 
   0   3  12      402.13      342.76     24.14 o 
   1   3  12       28.88       36.51     12.11 o 
   2   3  12      597.21      588.18     29.91 o 
   3   3  12     1180.82     1157.07     54.92 o 
   4   3  12       57.58       56.01     15.12 o 
   5   3  12     4076.21     3961.99    127.49 o 
   6   3  12      629.45      607.76     51.18 o 
   7   3  12     1194.83     1035.56     65.18 o 
   8   3  12      359.60      423.48     47.67 o 
   9   3  12       38.82       34.97     23.05 o 
  10   3  12        8.32       18.58     23.87 o 
  11   3  12      210.45      232.22     65.82 o 
  12   3  12      115.84       88.95     50.00 o 
 -13   4  12       10.68       43.81     28.84 o 
 -12   4  12       84.40      112.08     32.52 o 
 -11   4  12        5.01        5.95     18.23 o 
 -10   4  12     1157.86     1147.94     55.53 o 
  -9   4  12        8.46       32.41     17.66 o 
  -8   4  12     1358.97     1279.14     56.65 o 
  -7   4  12       58.39       50.77     19.00 o 
  -6   4  12     1064.58     1116.98     45.14 o 
  -5   4  12      226.99      231.42     24.49 o 
  -4   4  12      181.96      184.84     21.34 o 
  -3   4  12      341.90      399.62     27.38 o 
  -2   4  12     4896.61     4858.62    127.89 o 
  -1   4  12       84.21       74.93     12.69 o 
   0   4  12     7252.39     7301.51    110.23 o 
   1   4  12      241.26      263.15     26.89 o 
   2   4  12      575.37      632.46     50.68 o 
   3   4  12     1538.45     1478.97     54.02 o 
   4   4  12       24.37       30.29     19.95 o 
   5   4  12      124.94      158.33     30.42 o 
   6   4  12      640.62      653.37     53.54 o 
   7   4  12       33.85       20.03     31.89 o 
   8   4  12      572.10      753.06     86.15 o 
   9   4  12       50.29       40.05     23.56 o 
  10   4  12      793.10      832.68     70.20 o 
  11   4  12       52.34       53.63     28.21 o 
  12   4  12      102.87      100.01     49.32 o 
 -12   5  12      144.46       85.35     27.49 o 
 -11   5  12       29.18       15.23     41.59 o 
 -10   5  12       40.50       22.17     23.08 o 
  -9   5  12        4.22        2.77     17.09 o 
  -8   5  12      128.18       67.56     23.74 o 
  -7   5  12      525.52      545.69     41.87 o 
  -6   5  12     2496.81     2468.10     70.29 o 
  -5   5  12      922.58     1012.89     62.09 o 
  -4   5  12     2171.86     2234.06     62.63 o 
  -3   5  12      743.40      777.09     38.02 o 
  -2   5  12     1793.47     1806.53     58.10 o 
  -1   5  12        5.69       -9.90      9.90 o 
   0   5  12      608.25      669.08     48.05 o 
   1   5  12       19.20       15.13     12.10 o 
   2   5  12     3133.78     2932.40     83.80 o 
   3   5  12      790.62      770.42     42.54 o 
   4   5  12     1555.74     1474.44    103.60 o 
   5   5  12     1630.87     1694.49     81.49 o 
   6   5  12      865.40      877.95     97.13 o 
   7   5  12       42.01       15.78     27.72 o 
   8   5  12       50.70       52.41     26.50 o 
   9   5  12       97.96      115.49     34.36 o 
  10   5  12       64.68       75.63     29.20 o 
  11   5  12       81.64      101.54     50.51 o 
 -12   6  12        0.32       -4.48     23.28 o 
 -11   6  12      539.61      543.81     63.37 o 
 -10   6  12      231.01      254.06     44.43 o 
  -9   6  12     1183.29     1179.44     68.79 o 
  -8   6  12       28.68       49.76     36.78 o 
  -7   6  12      949.97     1086.80     61.41 o 
  -6   6  12       26.84       41.53     31.17 o 
  -5   6  12       22.59       28.70     27.57 o 
  -4   6  12      857.06      838.75     59.96 o 
  -3   6  12     1108.16     1136.88    103.85 o 
  -2   6  12       29.83       41.40     19.51 o 
  -1   6  12     1341.01     1364.35     55.49 o 
   0   6  12       83.99       59.34     21.95 o 
   1   6  12     3088.46     3091.41    117.57 o 
   2   6  12      347.93      331.02     33.47 o 
   3   6  12      166.20      167.12     33.65 o 
   4   6  12       60.39       50.32     25.54 o 
   5   6  12        8.39       23.15     22.73 o 
   6   6  12       79.35       46.82     24.60 o 
   7   6  12      645.93      686.80     63.11 o 
   8   6  12       17.91       41.73     39.80 o 
   9   6  12     1124.11     1173.05     81.70 o 
  10   6  12       97.74       88.02     32.95 o 
 -11   7  12      192.08      317.11    114.98 o 
 -10   7  12        6.35       -9.22     29.41 o 
  -9   7  12        2.44      -19.57     52.64 o 
  -8   7  12      293.47      318.04     54.49 o 
  -7   7  12      808.31      845.90     71.26 o 
  -6   7  12      386.86      393.36    130.29 o 
  -5   7  12     1808.22     1822.84     89.96 o 
  -4   7  12      422.70      392.57     80.45 o 
  -3   7  12      878.08      890.03    130.55 o 
  -2   7  12       20.15        8.04     25.19 o 
  -1   7  12      368.52      446.73    112.00 o 
   0   7  12        0.48      -19.82     19.82 o 
   1   7  12      267.87      295.62     27.62 o 
   2   7  12      483.02      444.87     46.72 o 
   3   7  12      690.43      776.92     61.62 o 
   4   7  12      266.93      294.38     43.83 o 
   5   7  12     1547.16     1474.74    119.08 o 
   6   7  12      199.76      275.40     43.04 o 
   7   7  12      545.49      540.68     57.83 o 
   8   7  12       60.29       73.13     30.61 o 
   9   7  12       37.31       48.48     40.31 o 
 -10   8  12      456.84      497.10    120.93 o 
  -9   8  12       31.47       -5.79    109.45 o 
  -8   8  12      758.81      878.21    112.01 o 
  -7   8  12      170.10       83.05     39.10 o 
  -6   8  12       93.53       73.72     89.97 o 
  -5   8  12      108.42      101.32     46.52 o 
  -4   8  12      198.73      223.86     43.75 o 
  -3   8  12        4.03       68.59     65.14 o 
  -2   8  12     1171.08     1202.24     72.34 o 
  -1   8  12      292.98      281.16     48.56 o 
   0   8  12     1193.70     1370.64     73.12 o 
   1   8  12     1163.95     1164.95     86.33 o 
   2   8  12      492.74      489.29     36.77 o 
   3   8  12       15.49        6.75     26.27 o 
   4   8  12       71.49       13.98     37.16 o 
   5   8  12       12.25       19.42     33.59 o 
   6   8  12      276.71      347.09     50.29 o 
   7   8  12      146.95      146.32     38.46 o 
   8   8  12      321.51      383.38     55.28 o 
   9   8  12       66.28      108.85     45.07 o 
  -9   9  12        9.01      -17.34     37.07 o 
  -8   9  12      109.11       75.26     42.81 o 
  -7   9  12       17.35      -30.41     33.78 o 
  -6   9  12      670.58      629.40     69.66 o 
  -5   9  12      315.35      283.82     68.03 o 
  -4   9  12     1259.25     1242.60     81.99 o 
  -3   9  12      523.36      585.55     67.78 o 
  -2   9  12      268.07      333.03     67.95 o 
  -1   9  12        0.37       -1.84     66.84 o 
   0   9  12       15.32       17.96     31.12 o 
   1   9  12       65.37      150.28     34.75 o 
   2   9  12     1512.06     1763.87     85.30 o 
   3   9  12      470.36      509.61     46.96 o 
   4   9  12     1226.72     1318.97     70.40 o 
   5   9  12      164.95      175.76     43.04 o 
   6   9  12      758.83      916.27     65.99 o 
   7   9  12       14.72       28.78     24.30 o 
   8   9  12        2.35      100.52     43.37 o 
  -8  10  12      169.15      152.05     53.07 o 
  -7  10  12      249.89      121.75     45.26 o 
  -6  10  12       24.77      -33.48     95.75 o 
  -5  10  12       11.16      -61.12     73.39 o 
  -4  10  12      139.06      114.06     50.26 o 
  -3  10  12      250.64      240.34     47.47 o 
  -2  10  12       91.41       39.23     80.19 o 
  -1  10  12      872.69      847.97     70.81 o 
   0  10  12      105.19      103.29     63.19 o 
   1  10  12      794.19      973.81     71.84 o 
   2  10  12        3.15       45.23     41.75 o 
   3  10  12       95.65      174.97     58.17 o 
   4  10  12       23.05       26.34     22.65 o 
   5  10  12       15.19       47.41     23.79 o 
   6  10  12        6.81       30.75     33.14 o 
   7  10  12      299.84      375.89     69.22 o 
  -6  11  12       88.28       49.32     45.24 o 
  -5  11  12      614.40      711.66     88.11 o 
  -4  11  12       16.86        0.51     36.31 o 
  -3  11  12      276.28      378.25     74.92 o 
  -2  11  12       33.26       24.68     35.95 o 
  -1  11  12        0.66      -15.86     29.34 o 
   0  11  12        2.83      -27.09     27.09 o 
   1  11  12       71.08       75.08     55.36 o 
   2  11  12       13.53       63.70     73.98 o 
   3  11  12      132.87      274.08     81.30 o 
   4  11  12      148.11       82.89     39.20 o 
   5  11  12      347.57      395.89     59.71 o 
  -3  12  12       57.26       58.00     48.47 o 
  -2  12  12      283.56      208.35     57.66 o 
  -1  12  12      113.83      169.91     53.75 o 
   0  12  12      297.29      244.07     64.29 o 
   1  12  12      227.40      264.99     59.36 o 
   2  12  12      108.23       74.84     45.07 o 
 -13   0  13      453.63      507.20     75.52 o 
 -11   0  13     1308.80     1358.15     96.79 o 
  -9   0  13      328.84      405.83     42.95 o 
  -7   0  13       53.05       79.60     37.08 o 
  -5   0  13     1233.12     1128.55     83.19 o 
  -3   0  13     3336.43     3115.89     98.24 o 
  -1   0  13     5004.10     5209.32    138.54 o 
   1   0  13     1609.35     1458.19     90.34 o 
   3   0  13      307.73      371.68     62.68 o 
   5   0  13     3160.52     3067.98     96.68 o 
   7   0  13     1418.55     1415.19    103.94 o 
   9   0  13      639.38      585.46     80.45 o 
  11   0  13        9.43      -26.70     29.76 o 
 -13   1  13       10.18       39.44     25.97 o 
 -12   1  13        7.25        7.81     32.23 o 
 -11   1  13      107.93      101.87     24.19 o 
 -10   1  13       16.29       32.38     15.17 o 
  -9   1  13     1669.96     1608.45     79.94 o 
  -8   1  13      249.11      214.16     26.94 o 
  -7   1  13       71.42       88.04     20.17 o 
  -6   1  13     1350.80     1500.26    108.36 o 
  -5   1  13      343.59      372.77     31.67 o 
  -4   1  13      906.71      876.81     42.63 o 
  -3   1  13       14.88       13.32     16.55 o 
  -2   1  13        9.97        6.85     10.18 o 
  -1   1  13      822.89      794.60     33.45 o 
   0   1  13      835.92      860.43     33.81 o 
   1   1  13      460.98      513.55     27.97 o 
   2   1  13     1948.00     1926.23     51.22 o 
   3   1  13     1698.78     1751.18     64.48 o 
   4   1  13     1828.22     1834.08     50.35 o 
   5   1  13      868.11      887.79     58.38 o 
   6   1  13       63.98       64.93     25.26 o 
   7   1  13        0.07       -4.95     14.58 o 
   8   1  13       85.26       82.56     26.21 o 
   9   1  13       97.80       65.38     25.74 o 
  10   1  13      468.36      494.78     70.93 o 
  11   1  13      375.59      337.50     48.79 o 
  12   1  13      379.16      315.17     70.42 o 
 -13   2  13        0.66       17.79     25.55 o 
 -12   2  13      553.25      625.95     54.34 o 
 -11   2  13       27.65       71.80     21.92 o 
 -10   2  13     1043.99     1175.15     56.27 o 
  -9   2  13        2.83       10.23     18.69 o 
  -8   2  13        1.63        1.14     16.26 o 
  -7   2  13        2.13       18.23     16.06 o 
  -6   2  13      829.84      867.96     43.02 o 
  -5   2  13       44.69       37.91     16.99 o 
  -4   2  13     3237.61     3163.97     86.51 o 
  -3   2  13        0.49        5.21     18.27 o 
  -2   2  13     2397.83     2356.93     58.98 o 
  -1   2  13       63.75       68.33     13.43 o 
   0   2  13     2241.65     2295.70     57.95 o 
   1   2  13      164.86      156.04     21.58 o 
   2   2  13        7.32       -5.08      9.89 o 
   3   2  13        1.43        3.73      9.94 o 
   4   2  13      540.20      564.33     37.04 o 
   5   2  13       96.58       85.53     25.63 o 
   6   2  13     2694.25     2756.23    105.99 o 
   7   2  13       93.88       27.58     36.23 o 
   8   2  13     1835.18     1859.04     88.42 o 
   9   2  13       39.55       27.47     39.46 o 
  10   2  13      498.90      482.90     55.83 o 
  11   2  13       16.27       18.00     30.02 o 
  12   2  13       15.03       33.17     43.71 o 
 -13   3  13      103.92       80.62     45.07 o 
 -12   3  13       25.81        9.01     34.70 o 
 -11   3  13        5.98       18.86     23.57 o 
 -10   3  13      216.19      156.01     32.70 o 
  -9   3  13      532.13      561.29     41.74 o 
  -8   3  13      664.31      687.15     49.04 o 
  -7   3  13     2137.90     2124.20     69.32 o 
  -6   3  13     1279.97     1271.14     63.72 o 
  -5   3  13      423.72      433.03     30.07 o 
  -4   3  13      795.22      821.54     47.62 o 
  -3   3  13      365.42      375.06     33.95 o 
  -2   3  13      111.26      120.17     16.78 o 
  -1   3  13      351.36      331.47     24.72 o 
   0   3  13      311.82      322.71     24.76 o 
   1   3  13      536.32      554.94     30.42 o 
   2   3  13     1759.07     1806.80     59.01 o 
   3   3  13       54.12       33.06     15.55 o 
   4   3  13     4294.95     4261.81    170.54 o 
   5   3  13      910.90      962.01     62.30 o 
   6   3  13      230.93      220.47     36.96 o 
   7   3  13      285.54      296.46     42.44 o 
   8   3  13       83.75       70.63     34.61 o 
   9   3  13      157.90      189.57     37.31 o 
  10   3  13      590.19      664.39     64.32 o 
  11   3  13      247.34      226.36     42.33 o 
 -12   4  13        0.62       25.55     28.97 o 
 -11   4  13      517.70      423.14     50.47 o 
 -10   4  13        0.45       -2.26     21.11 o 
  -9   4  13      496.38      462.91     49.40 o 
  -8   4  13        2.15       11.16     17.79 o 
  -7   4  13       48.67       27.30     17.42 o 
  -6   4  13      149.83      177.22     24.34 o 
  -5   4  13     1035.50      933.70     42.20 o 
  -4   4  13        1.62       12.96     12.90 o 
  -3   4  13     4051.38     4141.29    107.79 o 
  -2   4  13       15.86      -14.56     15.97 o 
  -1   4  13     2845.08     2887.70     69.91 o 
   0   4  13      855.49      777.09     41.60 o 
   1   4  13      195.38      212.00     25.77 o 
   2   4  13      199.61      218.49     26.61 o 
   3   4  13      197.94      170.04     37.41 o 
   4   4  13       16.17       28.34     21.04 o 
   5   4  13     1366.63     1612.58     78.85 o 
   6   4  13      212.21      275.82    104.94 o 
   7   4  13     1340.87     1431.31    141.62 o 
   8   4  13       94.91       50.22     33.08 o 
   9   4  13      622.57      541.93     72.12 o 
  10   4  13       15.25        0.08     22.47 o 
  11   4  13       19.48       25.34     36.57 o 
 -12   5  13        0.64      -21.09     26.48 o 
 -11   5  13        9.66        3.20     42.09 o 
 -10   5  13       12.88       20.99     25.95 o 
  -9   5  13      696.00      735.79     61.50 o 
  -8   5  13      310.58      319.36     33.47 o 
  -7   5  13     1624.37     1497.03     96.79 o 
  -6   5  13      465.47      435.16     34.49 o 
  -5   5  13      925.89      916.41     60.20 o 
  -4   5  13       57.76       53.96     16.25 o 
  -3   5  13      436.82      467.67     31.90 o 
  -2   5  13       17.68       13.32     16.21 o 
  -1   5  13     1222.19     1298.53     73.00 o 
   0   5  13      294.73      319.59     45.86 o 
   1   5  13     2528.16     2449.81     77.32 o 
   2   5  13     3476.92     3304.94     91.90 o 
   3   5  13      282.77      327.43     31.62 o 
   4   5  13      546.08      600.65     52.91 o 
   5   5  13      630.52      645.81     56.59 o 
   6   5  13        1.72       -2.18     20.94 o 
   7   5  13        9.45       31.08     23.37 o 
   8   5  13      246.21      261.74     43.46 o 
   9   5  13      403.15      376.96     53.09 o 
  10   5  13      241.04      265.56     92.44 o 
  11   5  13      494.76      465.02     84.70 o 
 -11   6  13       60.97       20.62     31.01 o 
 -10   6  13      758.06      782.59     68.28 o 
  -9   6  13        9.89        4.40     27.11 o 
  -8   6  13       17.03       -6.77     42.86 o 
  -7   6  13      148.25      143.65     25.82 o 
  -6   6  13      236.08      241.98     34.94 o 
  -5   6  13      297.58      362.02     37.68 o 
  -4   6  13      758.56      785.40     48.82 o 
  -3   6  13       32.38       23.74     19.55 o 
  -2   6  13     1907.30     1952.67     68.47 o 
  -1   6  13      209.98      212.30     28.24 o 
   0   6  13     1339.68     1302.65     74.85 o 
   1   6  13       32.22       30.77     18.76 o 
   2   6  13       71.29       91.87     22.76 o 
   3   6  13      201.59      198.22     36.74 o 
   4   6  13      383.99      341.50     45.27 o 
   5   6  13       27.93       63.87     27.06 o 
   6   6  13     1190.44     1222.94     75.86 o 
   7   6  13       20.95       21.94     34.53 o 
   8   6  13      710.20      812.77    126.38 o 
   9   6  13      116.52      118.17     37.23 o 
  10   6  13      178.68      345.44     71.09 o 
 -11   7  13        4.18       36.47     35.89 o 
 -10   7  13      130.30      144.71     40.29 o 
  -9   7  13      181.39      153.65     54.71 o 
  -8   7  13      753.15      831.25     60.98 o 
  -7   7  13      371.63      473.04     72.85 o 
  -6   7  13     1278.10     1304.98     83.62 o 
  -5   7  13       99.53       71.98     43.20 o 
  -4   7  13      350.06      310.60     47.45 o 
  -3   7  13       37.35       13.08     19.61 o 
  -2   7  13        8.62       -0.87     24.26 o 
  -1   7  13      457.65      446.66     39.19 o 
   0   7  13      802.38      839.68     48.51 o 
   1   7  13      162.14      120.46     25.67 o 
   2   7  13     2204.10     2141.74     77.15 o 
   3   7  13      205.59      186.69     38.48 o 
   4   7  13      703.23      774.46    165.50 o 
   5   7  13       70.50      102.63     31.71 o 
   6   7  13      165.94      202.33     40.53 o 
   7   7  13        2.21       -6.98     39.12 o 
   8   7  13        9.49       42.15     29.95 o 
   9   7  13      100.63      111.57     47.62 o 
 -10   8  13       44.63       71.70     37.74 o 
  -9   8  13      105.09       78.19     49.06 o 
  -8   8  13       35.37       28.09     36.47 o 
  -7   8  13        7.16        4.01     67.86 o 
  -6   8  13       29.64       34.21     57.49 o 
  -5   8  13      392.87      386.18     55.00 o 
  -4   8  13      134.87      130.06     59.78 o 
  -3   8  13     1218.85     1228.45     75.08 o 
  -2   8  13      323.14      251.77     77.22 o 
  -1   8  13      844.63      796.45     69.23 o 
   0   8  13      353.77      314.23     34.95 o 
   1   8  13      296.43      331.95     81.97 o 
   2   8  13       21.57        2.11     41.41 o 
   3   8  13      109.59      128.33     44.14 o 
   4   8  13       63.75       72.40     30.27 o 
   5   8  13      878.70     1031.99    112.10 o 
   6   8  13      258.65      355.00     51.40 o 
   7   8  13      611.04      624.81     65.88 o 
   8   8  13       82.79      139.03     38.46 o 
   9   8  13      235.77      429.63     79.43 o 
  -9   9  13      238.71      303.94     68.54 o 
  -8   9  13       79.16       50.78     45.58 o 
  -7   9  13      481.67      472.62     65.52 o 
  -6   9  13      209.48      228.64     52.87 o 
  -5   9  13      401.35      443.41    141.60 o 
  -4   9  13      126.20      188.43     44.13 o 
  -3   9  13      160.58      123.69     40.89 o 
  -2   9  13       95.45      137.33     42.10 o 
  -1   9  13      207.53      201.50     61.91 o 
   0   9  13      257.75      311.80     46.03 o 
   1   9  13     1464.74     1680.53     70.11 o 
   2   9  13      142.94      169.35     36.65 o 
   3   9  13     1136.46     1136.59     66.10 o 
   4   9  13      169.97      151.94     31.20 o 
   5   9  13      128.96       84.05     36.81 o 
   6   9  13        4.56       16.68     38.69 o 
   7   9  13      162.64      190.52     38.76 o 
  -7  10  13       18.68       36.74     43.37 o 
  -6  10  13       28.69       21.71     71.43 o 
  -5  10  13      138.17       74.35     77.90 o 
  -4  10  13      303.77      320.18     76.71 o 
  -3  10  13      130.51      140.74     44.01 o 
  -2  10  13      814.06      811.29     71.84 o 
  -1  10  13       28.05       27.82     36.23 o 
   0  10  13      311.12      361.91    134.37 o 
   1  10  13        0.08       57.78     47.71 o 
   2  10  13        0.07       24.86     25.98 o 
   3  10  13        1.21       83.17     48.98 o 
   4  10  13      141.73      113.43     57.08 o 
   5  10  13       12.59       49.39     25.17 o 
   6  10  13      443.91      514.29    117.73 o 
  -5  11  13       10.96       17.52     44.90 o 
  -4  11  13       55.84      -30.61     30.61 o 
  -3  11  13        1.67       -9.18     38.10 o 
  -2  11  13       68.18       51.13     38.02 o 
  -1  11  13       53.43       52.35    109.45 o 
   0  11  13      218.11      246.84     46.91 o 
   1  11  13       21.74       21.82     27.60 o 
   2  11  13      237.34      394.81     52.79 o 
 -10   0  14        1.79       19.39     35.04 o 
  -8   0  14     1029.23      878.42     87.94 o 
  -6   0  14      573.43      571.69     72.29 o 
  -4   0  14     3461.03     3366.52    157.93 o 
  -2   0  14     2150.98     2160.03    121.99 o 
   0   0  14       46.83       51.74     18.86 o 
   2   0  14     1134.70     1201.68     58.26 o 
   4   0  14     5048.10     4841.67    142.22 o 
   6   0  14     1372.38     1403.79    106.83 o 
   8   0  14      108.08      118.04     42.18 o 
  10   0  14       85.42       79.26     44.73 o 
 -11   1  14       70.21      134.87     53.58 o 
 -10   1  14      383.67      385.37     48.69 o 
  -9   1  14      419.18      435.03     72.54 o 
  -8   1  14      330.90      367.38     62.51 o 
  -7   1  14      547.84      571.43     52.40 o 
  -6   1  14      155.74      164.97     31.50 o 
  -5   1  14       66.12       81.26     64.38 o 
  -4   1  14      310.93      329.49     30.90 o 
  -3   1  14      185.64      180.83     24.16 o 
  -2   1  14      697.55      673.12     32.50 o 
  -1   1  14     1673.58     1579.20     55.97 o 
   0   1  14     1794.68     1764.95     51.20 o 
   1   1  14     2536.40     2494.43     72.94 o 
   2   1  14       89.84       53.68     13.85 o 
   3   1  14      502.90      513.65     29.32 o 
   4   1  14      415.72      451.35     28.09 o 
   5   1  14       11.88       13.44     20.19 o 
   6   1  14      170.12      127.25     40.14 o 
   7   1  14      596.73      570.53     75.69 o 
   8   1  14       89.58      113.59     29.22 o 
   9   1  14      915.85      928.84     70.88 o 
  10   1  14      342.41      404.38     52.78 o 
  11   1  14      246.64      215.62     42.94 o 
 -13   2  14      353.49      392.05     69.74 o 
 -12   2  14        1.13       32.83     31.12 o 
 -11   2  14      379.66      423.28     47.84 o 
 -10   2  14        2.00        1.78     19.98 o 
  -9   2  14      228.69      188.98     37.94 o 
  -8   2  14      269.83      201.32     36.25 o 
  -7   2  14      781.02      680.77     95.94 o 
  -6   2  14      117.03      132.73     29.08 o 
  -5   2  14     2543.29     2546.22     81.76 o 
  -4   2  14       35.08       47.68     19.24 o 
  -3   2  14      903.27      927.51     54.79 o 
  -2   2  14      109.39       97.76     16.65 o 
  -1   2  14      227.96      216.87     22.00 o 
   0   2  14      137.07      151.66     18.61 o 
   1   2  14      857.13      774.11     35.57 o 
   2   2  14      292.27      293.63     24.77 o 
   3   2  14      844.56      893.37     36.85 o 
   4   2  14       18.80       20.14     15.64 o 
   5   2  14     2930.78     2816.02    107.84 o 
   6   2  14        5.59       12.15     19.61 o 
   7   2  14      755.71      673.41     59.11 o 
   8   2  14       75.59       52.55     26.74 o 
   9   2  14       32.27       30.68     31.21 o 
  10   2  14       11.22       14.92     24.77 o 
  11   2  14      211.97      154.78     52.05 o 
 -12   3  14      163.01      245.26     55.96 o 
 -11   3  14      214.10      258.28     56.13 o 
 -10   3  14      602.90      589.21     53.21 o 
  -9   3  14      787.87      806.26     63.22 o 
  -8   3  14      241.62      215.93     38.38 o 
  -7   3  14      456.72      523.69     52.65 o 
  -6   3  14       32.96       27.86     27.13 o 
  -5   3  14       71.82      103.37     33.59 o 
  -4   3  14      414.42      450.35     39.01 o 
  -3   3  14      124.00       99.19     22.69 o 
  -2   3  14      212.13      256.98     30.02 o 
  -1   3  14     2204.70     2146.84     86.89 o 
   0   3  14        5.52       14.55     11.28 o 
   1   3  14     4130.10     4212.68     89.79 o 
   2   3  14     1083.36     1159.00     42.57 o 
   3   3  14      923.30      895.65     44.36 o 
   4   3  14      433.46      495.03     48.65 o 
   5   3  14       12.48        6.05     18.96 o 
   6   3  14       13.79       19.25     21.43 o 
   7   3  14      644.01      767.17     62.94 o 
   8   3  14      332.92      309.20     45.82 o 
   9   3  14      844.15      840.13     70.17 o 
  10   3  14      326.35      351.95     51.62 o 
  11   3  14      283.00      267.03     64.80 o 
 -12   4  14      251.97      297.72    109.45 o 
 -11   4  14       11.84        7.07     25.72 o 
 -10   4  14       83.46       50.55     35.55 o 
  -9   4  14        0.13       -9.97     18.41 o 
  -8   4  14       75.22       36.08     27.65 o 
  -7   4  14      240.64      189.91     36.72 o 
  -6   4  14     3451.82     3302.32    118.07 o 
  -5   4  14       32.09       33.33     24.41 o 
  -4   4  14     1571.75     1682.61     67.01 o 
  -3   4  14       75.01      131.98     25.05 o 
  -2   4  14      461.03      488.47     74.72 o 
  -1   4  14      500.38      533.11     40.14 o 
   0   4  14       21.02       27.75     12.02 o 
   1   4  14        0.72      -11.33     11.33 o 
   2   4  14     1238.51     1269.15     54.12 o 
   3   4  14        3.58        8.41     14.68 o 
   4   4  14     1963.54     1984.51    162.56 o 
   5   4  14      256.39      233.26     76.54 o 
   6   4  14     1697.31     1714.06    113.05 o 
   7   4  14       14.50       30.66     24.84 o 
   8   4  14       92.20       82.22     29.14 o 
   9   4  14        1.46       11.02     26.11 o 
  10   4  14       89.79       77.80     31.21 o 
 -12   5  14      142.82      135.56     83.94 o 
 -11   5  14      103.32       99.58     34.40 o 
 -10   5  14      701.59      775.96     65.75 o 
  -9   5  14        7.63       30.35     26.77 o 
  -8   5  14      243.17      276.58     40.32 o 
  -7   5  14      174.17      180.04     27.05 o 
  -6   5  14       20.64        9.13     22.84 o 
  -5   5  14      160.70      201.72     43.26 o 
  -4   5  14     1028.24     1014.55     57.47 o 
  -3   5  14        0.50       27.44     18.35 o 
  -2   5  14      405.92      470.79     41.03 o 
  -1   5  14     1066.88     1192.88     71.69 o 
   0   5  14      637.68      602.47     41.21 o 
   1   5  14     1948.27     1956.06    147.60 o 
   2   5  14      632.99      601.84     41.64 o 
   3   5  14       73.07       51.67     41.93 o 
   4   5  14       91.03       60.81     50.68 o 
   5   5  14      223.79      263.79     40.88 o 
   6   5  14      273.94      275.93     43.36 o 
   7   5  14      397.69      466.20     55.45 o 
   8   5  14      762.02      820.53     96.44 o 
   9   5  14      374.19      385.04     64.63 o 
  10   5  14      420.62      456.69     80.45 o 
 -11   6  14       99.91      151.16     42.45 o 
 -10   6  14       12.77       53.76     40.90 o 
  -9   6  14        5.77      -23.87     23.87 o 
  -8   6  14      181.81      181.30     30.24 o 
  -7   6  14      467.73      549.08     41.61 o 
  -6   6  14      165.94      167.41     32.10 o 
  -5   6  14      789.95      917.00    303.03 o 
  -4   6  14       36.80        8.62     57.40 o 
  -3   6  14     1388.77     1299.30     84.98 o 
  -2   6  14       61.33       72.03     56.47 o 
  -1   6  14      624.53      617.52     65.57 o 
   0   6  14        2.35       25.19     21.52 o 
   1   6  14       87.46      119.30     26.25 o 
   2   6  14       21.65       10.94     17.55 o 
   3   6  14     1180.01     1308.07     75.24 o 
   4   6  14       10.71       31.10     24.67 o 
   5   6  14     1397.21     1362.22     79.39 o 
   6   6  14       39.44       81.89     37.93 o 
   7   6  14      459.79      486.66     57.33 o 
   8   6  14       74.06       66.56     32.50 o 
   9   6  14        3.07       30.24     27.97 o 
 -10   7  14      103.21      100.92     39.37 o 
  -9   7  14      412.30      406.43     54.91 o 
  -8   7  14      238.71      189.45     38.58 o 
  -7   7  14      743.81      612.71     52.30 o 
  -6   7  14       22.72       34.39     25.50 o 
  -5   7  14       25.71       21.93     21.15 o 
  -4   7  14       18.27       43.64     28.17 o 
  -3   7  14      540.95      489.15     61.06 o 
  -2   7  14      830.58      751.69     70.93 o 
  -1   7  14     1289.81     1425.42     92.12 o 
   0   7  14      218.60      277.79     76.37 o 
   1   7  14     1318.26     1396.67    202.26 o 
   2   7  14       69.13       47.94     21.84 o 
   3   7  14      277.61      272.24     44.36 o 
   4   7  14       81.29       62.42     27.93 o 
   5   7  14        0.07       -0.63     21.97 o 
   6   7  14       20.64       33.44     26.55 o 
   7   7  14      283.77      354.52     51.82 o 
   8   7  14      102.19      180.55     46.94 o 
   9   7  14      616.12      846.38    103.42 o 
  -9   8  14       17.16       10.37     54.40 o 
  -8   8  14       27.08       32.22     33.29 o 
  -7   8  14        5.26       22.92     25.99 o 
  -6   8  14      550.44      554.17     58.69 o 
  -5   8  14       86.07       95.55     52.07 o 
  -4   8  14      621.93      680.68     51.85 o 
  -3   8  14      200.20      176.72     47.57 o 
  -2   8  14      423.07      367.28     56.10 o 
  -1   8  14      263.18      301.68     50.96 o 
   0   8  14       42.35       22.33     33.59 o 
   1   8  14       14.79       32.94     24.96 o 
   2   8  14      935.49      819.55    102.06 o 
   3   8  14      236.08      207.51     43.61 o 
   4   8  14      944.65     1048.97    124.51 o 
   5   8  14      313.42      301.07     49.39 o 
   6   8  14      603.57      591.46     64.55 o 
   7   8  14       58.77       56.85     31.39 o 
   8   8  14       37.76       56.64     41.50 o 
  -8   9  14      188.39      208.49     46.01 o 
  -7   9  14       59.69      -13.35    142.78 o 
  -6   9  14      118.25      131.62     43.62 o 
  -5   9  14        0.31        9.41     32.97 o 
  -4   9  14        2.68      -22.89     51.02 o 
  -3   9  14       58.11       70.37     42.09 o 
  -2   9  14      625.07      613.02    120.60 o 
  -1   9  14      224.49      259.39     51.03 o 
   0   9  14     1384.01     1290.78     88.97 o 
   1   9  14      184.57      199.45     65.65 o 
   2   9  14      565.80      733.10    102.91 o 
   3   9  14        0.16      147.63     50.51 o 
   4   9  14        7.74       38.37     27.32 o 
   5   9  14        6.95       15.87     21.31 o 
   6   9  14      334.00      430.78     47.74 o 
  -6  10  14      137.07       51.36     47.96 o 
  -5  10  14      372.41      326.49     59.40 o 
  -4  10  14       69.84      -27.54     66.93 o 
  -3  10  14      409.45      345.64     55.58 o 
  -2  10  14        5.03        2.38     78.58 o 
  -1  10  14       87.43      139.47     72.11 o 
   0  10  14        6.65       33.78     29.90 o 
   1  10  14       13.66       42.35     51.53 o 
   2  10  14       54.51       38.61     45.75 o 
   3  10  14      274.68      211.59     64.29 o 
   4  10  14        0.35       65.99     43.54 o 
   5  10  14      482.77      456.34     68.51 o 
  -4  11  14        8.39        4.59     39.80 o 
  -3  11  14      106.86      119.06     53.24 o 
  -2  11  14       46.32       97.12     50.68 o 
  -9   0  15      360.67      298.16     61.57 o 
  -7   0  15     1301.56     1299.15    100.54 o 
  -5   0  15     1375.57     1561.33    107.00 o 
  -3   0  15      362.38      349.30     36.78 o 
  -1   0  15     1159.05     1172.53     73.57 o 
   1   0  15     5321.76     5269.71    202.49 o 
   3   0  15     1703.52     1693.64    209.77 o 
   5   0  15      550.48      489.70     71.44 o 
   7   0  15      202.66      206.14     53.92 o 
   9   0  15      333.74      444.61     78.92 o 
 -11   1  15      397.10      358.72     72.29 o 
 -10   1  15      230.24      201.60     41.19 o 
  -9   1  15      153.86      227.41     40.10 o 
  -8   1  15       11.49       15.65     22.90 o 
  -7   1  15       39.92       53.14     24.81 o 
  -6   1  15        5.67        1.06     19.34 o 
  -5   1  15      642.03      598.73     55.45 o 
  -4   1  15      541.99      484.43     37.11 o 
  -3   1  15      684.32      654.04     46.43 o 
  -2   1  15     1454.25     1482.95     48.07 o 
  -1   1  15      454.48      440.45     31.94 o 
   0   1  15     1416.91     1410.98     47.40 o 
   1   1  15        9.53      -10.70     10.70 o 
   2   1  15        0.09      -10.22     10.78 o 
   3   1  15       75.54       56.88     15.52 o 
   4   1  15      470.12      518.32     39.13 o 
   5   1  15       67.82      103.37     30.75 o 
   6   1  15     1524.47     1522.67     80.47 o 
   7   1  15      491.50      527.69     55.13 o 
   8   1  15      612.45      604.44     80.45 o 
   9   1  15      270.57      229.05     74.50 o 
  10   1  15       16.84       20.01     26.62 o 
 -11   2  15        5.50        4.59     39.29 o 
 -10   2  15      291.25      254.66     43.17 o 
  -9   2  15        0.08       -9.04     21.89 o 
  -8   2  15     1209.54     1176.05     73.36 o 
  -7   2  15       40.64       71.78     26.51 o 
  -6   2  15     1994.98     2040.90     89.56 o 
  -5   2  15       19.17       44.80     19.51 o 
  -4   2  15      454.58      439.38     38.17 o 
  -3   2  15       30.02       25.35     15.79 o 
  -2   2  15      280.32      250.28     29.00 o 
  -1   2  15      204.71      187.40     21.90 o 
   0   2  15     1311.62     1316.16     46.39 o 
   1   2  15        0.06       -5.46     10.57 o 
   2   2  15     1767.70     1682.24     64.95 o 
   3   2  15      131.99      130.88     18.91 o 
   4   2  15     1769.60     1612.67     90.85 o 
   5   2  15       15.81      -14.65     21.19 o 
   6   2  15      185.71      182.83     35.86 o 
   7   2  15        0.87       10.75     21.69 o 
   8   2  15       96.12       88.02     31.76 o 
   9   2  15       17.84      -19.42     19.42 o 
  10   2  15      615.17      695.86     69.09 o 
 -12   3  15      172.86       97.80     54.43 o 
 -11   3  15      251.27      380.82     76.54 o 
 -10   3  15      317.00      239.99     61.74 o 
  -9   3  15       57.71       44.31     58.85 o 
  -8   3  15       13.14       19.09     23.41 o 
  -7   3  15        0.13        3.13     19.77 o 
  -6   3  15        0.31      -11.10     19.65 o 
  -5   3  15      147.10      180.77     30.02 o 
  -4   3  15     1155.00     1053.46     71.50 o 
  -3   3  15      321.72      264.72     31.51 o 
  -2   3  15     2533.09     2499.46     79.97 o 
  -1   3  15      379.61      360.55     27.88 o 
   0   3  15     1787.38     1665.66     52.84 o 
   1   3  15      956.89      998.95     41.61 o 
   2   3  15      125.23      106.48     18.69 o 
   3   3  15        0.20       -0.98     15.48 o 
   4   3  15      528.87      547.04     52.30 o 
   5   3  15      432.78      530.76     52.73 o 
   6   3  15     1283.89     1329.94     76.68 o 
   7   3  15      124.20      142.52     34.79 o 
   8   3  15      562.17      529.70     59.04 o 
   9   3  15      359.66      377.40     53.51 o 
  10   3  15       60.97       64.46     43.03 o 
 -12   4  15       12.49      -41.84     41.84 o 
 -11   4  15       37.69       25.68     45.24 o 
 -10   4  15       12.22      -23.64     38.27 o 
  -9   4  15      901.73      812.13    115.24 o 
  -8   4  15       13.72      -13.82     22.59 o 
  -7   4  15      785.07      713.99     61.76 o 
  -6   4  15       98.76       61.31     30.01 o 
  -5   4  15      501.94      548.72     46.05 o 
  -4   4  15      237.46      230.17     73.35 o 
  -3   4  15       18.95       -2.70     14.40 o 
  -2   4  15      231.82      201.72     32.27 o 
  -1   4  15        2.90      -11.13     11.13 o 
   0   4  15        3.60        9.99     12.88 o 
   1   4  15     1770.07     1940.24     58.99 o 
   2   4  15      146.26      143.37     39.53 o 
   3   4  15     2484.80     2547.59     80.60 o 
   4   4  15      101.64       94.52     29.40 o 
   5   4  15      681.76      683.12     71.70 o 
   6   4  15        0.00        4.26     22.28 o 
   7   4  15       31.88        3.80     23.33 o 
   8   4  15        0.14      -13.48     21.57 o 
   9   4  15      565.15      557.04     66.68 o 
  10   4  15        2.05       17.52     38.78 o 
 -11   5  15      350.59      338.98     78.92 o 
 -10   5  15       18.57       -8.16     38.27 o 
  -9   5  15       16.55       37.93     43.03 o 
  -8   5  15       84.79       81.53     34.02 o 
  -7   5  15       71.87       58.88     27.91 o 
  -6   5  15       35.63       14.10     21.96 o 
  -5   5  15      305.78      299.35     47.87 o 
  -4   5  15       88.28      127.01     26.99 o 
  -3   5  15      590.89      572.17     46.38 o 
  -2   5  15     1391.80     1438.95    109.28 o 
  -1   5  15      690.10      687.35     48.92 o 
   0   5  15      747.48      784.03     62.77 o 
   1   5  15      430.70      407.90     37.42 o 
   2   5  15       10.52       -7.06     15.44 o 
   3   5  15       57.81       73.99     31.87 o 
   4   5  15      421.16      413.59     49.29 o 
   5   5  15     1190.61     1236.87     75.14 o 
   6   5  15      609.35      620.70     61.01 o 
   7   5  15      436.85      445.38     56.38 o 
   8   5  15      234.19      248.08     51.11 o 
   9   5  15      293.25      326.88     53.12 o 
 -10   6  15       81.74      130.45     61.06 o 
  -9   6  15      109.87       77.22     51.36 o 
  -8   6  15      133.70      144.88     39.69 o 
  -7   6  15        9.70       16.16     26.81 o 
  -6   6  15     1113.08     1011.36     79.00 o 
  -5   6  15        2.63       -6.91     17.27 o 
  -4   6  15      753.74      818.67     72.39 o 
  -3   6  15      244.56      349.02     90.66 o 
  -2   6  15        4.02       -4.39     24.07 o 
  -1   6  15       34.57       21.95     24.91 o 
   0   6  15      541.46      557.43     58.57 o 
   1   6  15       30.83       35.25     23.62 o 
   2   6  15     1308.69     1363.32     91.87 o 
   3   6  15        0.40        3.27     23.32 o 
   4   6  15     1312.62     1313.30     80.46 o 
   5   6  15       25.32       14.06     24.45 o 
   6   6  15      148.26      149.99     36.67 o 
   7   6  15       10.48       19.76     26.50 o 
   8   6  15       79.41      128.77     38.89 o 
 -10   7  15      385.41      327.76     85.21 o 
  -9   7  15       42.48       78.58     60.38 o 
  -8   7  15      125.92       92.63     46.46 o 
  -7   7  15        4.13      -40.65     40.65 o 
  -6   7  15      107.04       75.07     36.12 o 
  -5   7  15      251.44      269.16     52.22 o 
  -4   7  15     1057.73      990.67    144.76 o 
  -3   7  15      205.22      166.52    110.38 o 
  -2   7  15      964.97      787.62     71.34 o 
  -1   7  15       94.54      107.40     35.58 o 
   0   7  15      538.53      582.96     66.08 o 
   1   7  15       76.26       47.13     26.67 o 
   2   7  15       22.24       98.99     46.94 o 
   3   7  15        5.68        1.55     25.17 o 
   4   7  15      172.31      146.39     38.77 o 
   5   7  15       82.19      103.29     34.37 o 
   6   7  15      858.17      846.67     73.65 o 
   7   7  15      263.87      362.64     55.48 o 
   8   7  15      360.85      324.53     68.72 o 
  -9   8  15      139.99       29.59     58.68 o 
  -8   8  15        2.28      -28.05     49.32 o 
  -7   8  15      446.57      404.92    108.35 o 
  -6   8  15      144.49       44.05     38.39 o 
  -5   8  15      392.99      284.83     57.94 o 
  -4   8  15      131.71      101.72     84.70 o 
  -3   8  15      207.48      191.99     47.93 o 
  -2   8  15       96.56      139.52     52.22 o 
  -1   8  15      272.56      351.32     54.85 o 
   0   8  15       60.05       90.20     34.59 o 
   1   8  15      814.90      918.48     73.05 o 
   2   8  15      432.84      440.19     82.49 o 
   3   8  15      731.79      641.12     65.65 o 
   4   8  15      235.54      264.22     46.37 o 
   5   8  15      238.21      215.78     45.23 o 
   6   8  15        2.47       29.78     28.29 o 
  -7   9  15       54.62       56.72     50.43 o 
  -6   9  15       13.37       -0.70     51.79 o 
  -5   9  15      126.85      112.18     67.95 o 
  -4   9  15       18.28       43.00     90.31 o 
  -3   9  15      581.93      591.58     74.73 o 
  -2   9  15      174.65      142.97     97.46 o 
  -1   9  15      793.51      824.64     79.53 o 
   0   9  15       66.25       98.61     35.36 o 
   1   9  15      183.71      149.16     60.55 o 
   2   9  15        2.44       40.31     47.62 o 
   3   9  15       88.78      200.70     62.25 o 
   4   9  15       60.63       94.15     47.71 o 
   5   9  15      461.05      516.44     48.33 o 
  -6  10  15      157.57      134.88     55.28 o 
  -5  10  15       36.02       -0.51     37.93 o 
  -4  10  15      174.29       77.22     47.62 o 
  -3  10  15       10.92       22.28     31.74 o 
  -2  10  15        2.37       30.30     63.01 o 
  -1  10  15       17.81       84.04     47.20 o 
   0  10  15      117.85      166.35     42.40 o 
   1  10  15       10.26       59.87     53.23 o 
  -2  11  15      303.77      299.86     72.63 o 
  -1  11  15       26.33      -25.17     34.70 o 
 -10   0  16      452.46      428.45     75.69 o 
  -8   0  16      945.50      890.65     94.75 o 
  -6   0  16      329.13      411.44     68.55 o 
  -4   0  16      215.37      147.29     43.71 o 
  -2   0  16     1001.69     1224.83     85.22 o 
   0   0  16     4291.00     4068.20    126.55 o 
   2   0  16        4.13       13.77     15.75 o 
   4   0  16      272.01      183.69     32.10 o 
   6   0  16      552.53      485.95     76.20 o 
   8   0  16      719.22      580.87     85.56 o 
 -11   1  16       68.78       70.75     49.83 o 
 -10   1  16       44.85        8.68     27.83 o 
  -9   1  16        0.25       -3.80     23.53 o 
  -8   1  16      189.31      113.37     76.37 o 
  -7   1  16       87.09      105.40     37.16 o 
  -6   1  16      775.41      764.14     61.99 o 
  -5   1  16      642.43      556.58     54.21 o 
  -4   1  16      880.34      859.46     63.21 o 
  -3   1  16      752.16      685.35     61.55 o 
  -2   1  16      126.01      109.91     22.69 o 
  -1   1  16      502.41      515.75     32.79 o 
   0   1  16      137.78      145.83     23.94 o 
   1   1  16      216.74      246.30     24.32 o 
   2   1  16      735.74      746.11     37.30 o 
   3   1  16     1117.37     1161.52     66.83 o 
   4   1  16      579.22      566.68     33.22 o 
   5   1  16     1617.97     1411.57     78.06 o 
   6   1  16      459.74      455.12     53.08 o 
   7   1  16       76.28      100.24     33.42 o 
   8   1  16      173.04      193.12     39.62 o 
   9   1  16       43.08       57.19     27.84 o 
 -11   2  16      306.11      397.66     78.92 o 
 -10   2  16       18.69       72.19     33.25 o 
  -9   2  16     1223.76     1235.01     79.00 o 
  -8   2  16       81.49       67.28     29.93 o 
  -7   2  16      622.93      712.34     61.04 o 
  -6   2  16       64.81      121.11     32.65 o 
  -5   2  16        0.13        8.19     20.01 o 
  -4   2  16      278.20      211.33     30.24 o 
  -3   2  16     1465.17     1479.06    109.97 o 
  -2   2  16       61.64       48.39     16.87 o 
  -1   2  16     2445.82     2420.13     66.58 o 
   0   2  16        2.40        9.74     12.38 o 
   1   2  16     2202.10     2245.70     63.22 o 
   2   2  16      464.86      451.61     31.18 o 
   3   2  16      355.98      351.26     28.42 o 
   4   2  16      109.28       27.90     18.36 o 
   5   2  16       52.23       44.28     26.97 o 
   6   2  16        0.51       19.83     22.56 o 
   7   2  16      666.20      613.74     61.39 o 
   8   2  16        1.34       32.41     26.08 o 
   9   2  16      801.33      934.39     77.21 o 
 -11   3  16      161.78       86.74     51.02 o 
 -10   3  16        1.29      -26.02     38.27 o 
  -9   3  16       25.78       39.10     30.64 o 
  -8   3  16       60.46       50.16     28.40 o 
  -7   3  16      186.44      221.81     47.79 o 
  -6   3  16      264.64      275.03     42.94 o 
  -5   3  16     1806.39     1806.50     94.97 o 
  -4   3  16      263.03      355.61     37.19 o 
  -3   3  16     1058.06     1229.01     57.72 o 
  -2   3  16      466.83      472.17     40.33 o 
  -1   3  16      255.40      194.64     26.79 o 
   0   3  16       12.73       30.16     14.56 o 
   1   3  16      842.18      894.70     54.60 o 
   2   3  16       40.42       18.36     13.76 o 
   3   3  16      852.52      907.46     49.45 o 
   4   3  16      353.35      453.17     66.16 o 
   5   3  16     1172.38     1183.61    105.81 o 
   6   3  16      339.07      373.36     49.59 o 
   7   3  16       60.01       58.85     28.97 o 
   8   3  16      135.71       98.73     34.33 o 
   9   3  16        1.70        6.71     27.53 o 
 -11   4  16        0.73        8.33     45.75 o 
 -10   4  16      444.17      256.49     65.14 o 
  -9   4  16      141.04      100.51     38.01 o 
  -8   4  16       48.64       -5.28     25.75 o 
  -7   4  16        2.50      -21.52     21.52 o 
  -6   4  16      155.73      149.59     41.16 o 
  -5   4  16      215.59      221.44     50.43 o 
  -4   4  16       87.01       89.63     24.45 o 
  -3   4  16        0.14       13.13     16.25 o 
  -2   4  16      638.30      717.26     48.84 o 
  -1   4  16      214.81      205.09     48.26 o 
   0   4  16     2383.07     2410.82     80.55 o 
   1   4  16      338.43      304.08     28.91 o 
   2   4  16     1626.49     1803.61     68.44 o 
   3   4  16       33.88       15.77     24.72 o 
   4   4  16        6.10      -14.05     21.79 o 
   5   4  16        0.25      -10.54     20.96 o 
   6   4  16      519.38      476.78     56.26 o 
   7   4  16       22.98       57.23     28.59 o 
   8   4  16      607.11      656.94     67.12 o 
   9   4  16        4.84       24.32     36.40 o 
 -10   5  16       19.15       44.39     50.34 o 
  -9   5  16        0.07      -21.67     27.71 o 
  -8   5  16      191.80      143.49     37.45 o 
  -7   5  16        2.34       -1.22     24.83 o 
  -6   5  16      261.08      181.50     34.13 o 
  -5   5  16      219.52      264.70     36.59 o 
  -4   5  16      574.42      616.64     50.23 o 
  -3   5  16      710.21      665.66     59.36 o 
  -2   5  16      434.14      488.35     44.82 o 
  -1   5  16      107.56      107.04     25.15 o 
   0   5  16        0.79      -18.70     18.70 o 
   1   5  16        4.45        8.57     18.52 o 
   2   5  16      586.42      653.85     46.67 o 
   3   5  16      539.91      647.72     61.09 o 
   4   5  16     1188.40     1270.94     75.94 o 
   5   5  16      746.52      823.20     67.47 o 
   6   5  16      552.51      555.78     60.49 o 
   7   5  16      116.32      101.13     35.33 o 
   8   5  16       40.69       47.89     33.90 o 
 -10   6  16       18.02       44.56     55.28 o 
  -9   6  16      231.58      346.12     80.62 o 
  -8   6  16        8.86      -25.76     36.06 o 
  -7   6  16     1107.14     1078.42     70.14 o 
  -6   6  16        2.04      -13.16     23.15 o 
  -5   6  16       29.97       13.26     19.30 o 
  -4   6  16        3.13       -0.47     23.55 o 
  -3   6  16      302.23      288.31     49.63 o 
  -2   6  16       27.53       57.91     38.18 o 
  -1   6  16      808.83      808.57     68.90 o 
   0   6  16       13.61       14.98     57.32 o 
   1   6  16     1207.99     1175.63    141.19 o 
   2   6  16        0.10       13.91     18.68 o 
   3   6  16      505.28      514.80     57.36 o 
   4   6  16        0.02       19.81     33.85 o 
   5   6  16       13.88       30.38     29.03 o 
   6   6  16       19.88       39.88     28.42 o 
   7   6  16      355.56      386.77     53.81 o 
  -9   7  16       21.69       79.94     59.36 o 
  -8   7  16       23.74       35.21     44.90 o 
  -7   7  16      239.33      273.90     57.74 o 
  -6   7  16      245.73      148.61     43.93 o 
  -5   7  16      724.88      790.26    153.09 o 
  -4   7  16       36.52       70.48     46.86 o 
  -3   7  16      450.75      507.95     63.06 o 
  -2   7  16       55.78       33.33     50.34 o 
  -1   7  16      110.98      174.22     40.58 o 
   0   7  16        5.97       20.26     23.32 o 
   1   7  16       95.89      102.34     35.39 o 
   2   7  16       75.23        1.36     45.41 o 
   3   7  16      482.57      552.71    164.05 o 
   4   7  16      164.60      158.17     40.83 o 
   5   7  16      736.97      730.68     74.33 o 
   6   7  16      214.03      159.01     75.77 o 
   7   7  16      141.86       96.10     60.89 o 
  -8   8  16      206.17      301.89     66.33 o 
  -7   8  16      108.17      163.10     55.66 o 
  -6   8  16      127.91      155.58     83.26 o 
  -5   8  16       73.69       58.54     37.54 o 
  -4   8  16       25.92       32.38     40.31 o 
  -3   8  16        1.31       29.02     48.98 o 
  -2   8  16      439.23      510.32     63.75 o 
  -1   8  16      183.31      219.24     46.56 o 
   0   8  16      773.07      834.95    212.37 o 
   1   8  16      398.46      402.81    118.55 o 
   2   8  16      378.68      432.02     81.47 o 
   3   8  16      147.04      204.27     56.47 o 
   4   8  16       56.79       75.20     32.98 o 
   5   8  16       26.36       71.55     33.82 o 
   6   8  16       50.90       87.59     65.31 o 
  -6   9  16      256.10      314.66     72.80 o 
  -5   9  16       20.75       23.51     71.94 o 
  -4   9  16      402.99      502.10     71.65 o 
  -3   9  16       84.04      149.38     43.98 o 
  -2   9  16      319.24      255.97     54.17 o 
  -1   9  16       15.12       75.82     34.22 o 
   0   9  16        1.01       51.57     31.91 o 
   1   9  16        3.25       62.42     49.83 o 
   2   9  16      232.06      275.71     73.14 o 
   3   9  16       76.43      110.04     50.68 o 
   5   9  16       54.67      122.46     66.67 o 
  -4  10  16       50.65      130.45     53.75 o 
  -3  10  16        2.52      -11.74     32.32 o 
  -2  10  16        3.53      -19.22     32.49 o 
  -1  10  16      272.04      300.54     70.25 o 
   0  10  16        7.09        6.80     33.17 o 
 -11   0  17      310.18      314.66     72.80 o 
  -9   0  17      190.14      183.01     59.53 o 
  -7   0  17       72.45       62.59     37.76 o 
  -5   0  17      498.97      474.56     76.54 o 
  -3   0  17     1305.91     1248.63     96.62 o 
  -1   0  17     1476.03     1677.38    135.16 o 
   1   0  17     1143.71     1074.25     63.07 o 
   3   0  17      277.57      293.71     38.03 o 
   5   0  17      823.62      860.36     95.43 o 
   7   0  17      961.58      888.10    102.40 o 
   9   0  17       99.42       31.64     39.97 o 
 -11   1  17        0.41        3.23     42.01 o 
 -10   1  17       31.21       26.06     30.30 o 
  -9   1  17      297.85      285.16     75.43 o 
  -8   1  17      195.55      222.48     41.81 o 
  -7   1  17      663.55      701.59    100.10 o 
  -6   1  17      478.38      574.24     58.66 o 
  -5   1  17      315.60      306.50     44.65 o 
  -4   1  17      519.36      386.73     47.14 o 
  -3   1  17        5.13      -12.78     12.78 o 
  -2   1  17       11.85       30.37     16.65 o 
  -1   1  17      213.62      222.64     25.01 o 
   0   1  17      641.10      685.41     38.13 o 
   1   1  17     1110.09     1267.08     47.60 o 
   2   1  17     1563.83     1597.50     73.32 o 
   3   1  17      305.02      376.72     30.14 o 
   4   1  17      789.21      742.62     46.98 o 
   5   1  17      227.07      237.79     54.00 o 
   6   1  17        1.58       13.01     26.75 o 
   7   1  17        2.80       38.78     30.60 o 
   8   1  17      169.53      213.11     82.83 o 
   9   1  17      124.36      108.19     41.33 o 
 -11   2  17        5.26       56.98     46.43 o 
 -10   2  17      476.60      536.44     83.34 o 
  -9   2  17        0.15       25.33     28.14 o 
  -8   2  17      108.54      136.16     37.24 o 
  -7   2  17       11.17      -12.71     23.80 o 
  -6   2  17      370.28      350.79     48.57 o 
  -5   2  17       51.32       33.20     26.28 o 
  -4   2  17     2006.38     2014.75     94.42 o 
  -3   2  17       60.64        3.63     16.51 o 
  -2   2  17     1570.26     1646.44     65.72 o 
  -1   2  17        2.91       -4.05     11.17 o 
   0   2  17     1124.22     1133.09     46.74 o 
   1   2  17      195.40      161.25     35.72 o 
   2   2  17      227.90      207.13     24.16 o 
   3   2  17       79.09       65.83     16.64 o 
   4   2  17      863.82      787.63     60.12 o 
   5   2  17        8.47       13.62     24.94 o 
   6   2  17     1032.80     1052.25     77.82 o 
   7   2  17       24.87       24.30     26.48 o 
   8   2  17      533.30      554.36     73.22 o 
 -11   3  17        4.14       24.32     47.96 o 
 -10   3  17       34.70       20.11     43.29 o 
  -9   3  17       77.98       62.02     33.75 o 
  -8   3  17      724.83      725.16    109.80 o 
  -7   3  17      176.63      196.36     40.93 o 
  -6   3  17     1036.70      993.32     72.77 o 
  -5   3  17      426.33      424.79     52.13 o 
  -4   3  17      486.67      459.50     45.32 o 
  -3   3  17       82.82       83.34     23.34 o 
  -2   3  17       49.32       47.51     21.06 o 
  -1   3  17       56.63       87.79     22.49 o 
   0   3  17      940.67      973.83     46.16 o 
   1   3  17      280.93      302.78     28.70 o 
   2   3  17     1049.11     1001.18     53.40 o 
   3   3  17      295.19      325.56     35.24 o 
   4   3  17      635.48      642.54     60.92 o 
   5   3  17      280.40      350.64     65.91 o 
   6   3  17        0.62        6.10     23.92 o 
   7   3  17       11.82       10.82     24.51 o 
   8   3  17      100.71       87.15     35.08 o 
 -10   4  17        6.47       21.26     42.86 o 
  -9   4  17       20.82      -29.25     29.25 o 
  -8   4  17      131.68      138.84     39.50 o 
  -7   4  17       82.67       31.07     28.66 o 
  -6   4  17       25.70       10.50     49.58 o 
  -5   4  17       11.00       -2.04     35.00 o 
  -4   4  17       93.76       61.38     23.88 o 
  -3   4  17     1660.33     1584.86     98.91 o 
  -2   4  17      138.59      130.88     34.54 o 
  -1   4  17     1841.05     1840.63     72.54 o 
   0   4  17      278.28      279.94     33.73 o 
   1   4  17       70.83       27.09     17.36 o 
   2   4  17       19.39       39.76     19.39 o 
   3   4  17       10.16       20.80     28.43 o 
   4   4  17       37.27       41.30     29.27 o 
   5   4  17     1087.01     1062.47    125.71 o 
   6   4  17       85.92      118.54     37.33 o 
   7   4  17      501.56      628.71     66.39 o 
   8   4  17        2.42        1.52     24.22 o 
 -10   5  17        0.28      -40.14     40.14 o 
  -9   5  17       91.00       47.71     34.84 o 
  -8   5  17        2.99       24.71     31.30 o 
  -7   5  17      132.18      219.70     44.80 o 
  -6   5  17      336.72      380.76     82.89 o 
  -5   5  17      456.07      432.92     45.31 o 
  -4   5  17      104.77       87.77     34.36 o 
  -3   5  17       44.78       77.30     28.84 o 
  -2   5  17        0.63       33.15     24.29 o 
  -1   5  17      185.94      166.53     29.61 o 
   0   5  17       98.00       63.88     57.49 o 
   1   5  17     1423.33     1328.77    120.70 o 
   2   5  17      700.25      789.24     51.90 o 
   3   5  17      723.23      787.53     66.65 o 
   4   5  17      397.76      367.08     52.59 o 
   5   5  17      295.45      252.71     44.72 o 
   6   5  17        0.19       11.25     44.48 o 
   7   5  17       77.73       89.36     35.76 o 
  -9   6  17       13.57       27.89     49.83 o 
  -8   6  17       23.25      -19.64     32.50 o 
  -7   6  17        4.66       -9.07     31.40 o 
  -6   6  17       59.98       83.77     28.76 o 
  -5   6  17       41.51       17.91     23.95 o 
  -4   6  17      551.42      702.14     69.52 o 
  -3   6  17       95.99      154.63     47.71 o 
  -2   6  17      806.18      914.72    120.09 o 
  -1   6  17       13.88       18.22     24.55 o 
   0   6  17      574.71      569.90     73.91 o 
   1   6  17       34.53       52.61     28.36 o 
   2   6  17       18.69       67.52     50.68 o 
   3   6  17        3.78        0.46     28.76 o 
   4   6  17      238.10      261.85     46.43 o 
   5   6  17       13.21       33.34     27.15 o 
   6   6  17      442.87      452.93     71.61 o 
   7   6  17        0.42        7.99     55.45 o 
  -8   7  17      165.88       92.18     60.04 o 
  -7   7  17      146.87      172.63     71.60 o 
  -6   7  17      610.66      505.24     69.06 o 
  -5   7  17       31.44       48.85     33.46 o 
  -4   7  17      143.06      137.81     59.10 o 
  -3   7  17        0.27       24.51     28.72 o 
  -2   7  17        3.40       41.03     29.15 o 
  -1   7  17       36.62       40.99     46.35 o 
   0   7  17      401.32      486.19     60.17 o 
   1   7  17       40.11       99.08     33.79 o 
   2   7  17      645.21      801.65    106.99 o 
   3   7  17      180.23      136.92     50.00 o 
   4   7  17      265.63      265.10     49.26 o 
   5   7  17       68.32       89.09     37.25 o 
   6   7  17       16.53       21.26     57.49 o 
  -7   8  17        7.46       33.50     43.38 o 
  -6   8  17       27.05       19.38     29.55 o 
  -5   8  17      139.99      110.92     40.28 o 
  -4   8  17       85.28      123.64     72.28 o 
  -3   8  17      435.86      546.01     67.73 o 
  -2   8  17      195.25      188.49     45.87 o 
  -1   8  17      396.49      407.49     60.11 o 
   0   8  17      187.56      181.34     41.59 o 
   1   8  17      128.75      141.34     71.94 o 
   2   8  17        5.36       72.28     45.24 o 
   3   8  17        9.49      127.56     47.62 o 
   4   8  17       74.39      129.09     53.24 o 
   5   8  17      328.51      287.11     84.53 o 
  -5   9  17      199.39      177.06     58.00 o 
  -4   9  17       25.66       17.86     38.44 o 
  -3   9  17       11.33       32.03     76.54 o 
  -2   9  17        0.05       29.13     29.00 o 
  -1   9  17       18.33        4.22     38.86 o 
   0   9  17       16.10       54.26     39.63 o 
  -1  10  17       20.05        9.52     39.46 o 
 -10   0  18       26.50       15.31     42.86 o 
  -8   0  18       71.96       84.53     46.26 o 
  -6   0  18      428.08      593.10     85.90 o 
  -4   0  18     1784.72     1970.19    132.87 o 
  -2   0  18      509.50      360.74     44.05 o 
   0   0  18      196.10      158.95     54.77 o 
   2   0  18     1210.66     1229.55     68.38 o 
   4   0  18     1915.94     1989.94    122.23 o 
   6   0  18      388.18      125.52     54.43 o 
   8   0  18       31.98       76.88     52.55 o 
 -11   1  18       47.92      -21.94     46.26 o 
 -10   1  18      165.38       99.85     37.51 o 
  -9   1  18      131.60       85.05     35.25 o 
  -8   1  18      243.85      230.97     44.33 o 
  -7   1  18      288.90      257.93     45.23 o 
  -6   1  18       93.82       52.37     29.11 o 
  -5   1  18      126.85      107.82     77.30 o 
  -4   1  18       64.50       45.71     26.75 o 
  -3   1  18      214.58      210.99     36.46 o 
  -2   1  18      138.34      165.22     33.98 o 
  -1   1  18     1085.91     1015.94     46.82 o 
   0   1  18      714.64      669.97     39.66 o 
   1   1  18     1417.73     1447.27     53.82 o 
   2   1  18      288.41      329.25     51.09 o 
   3   1  18      104.43      124.28     21.01 o 
   4   1  18       35.15       30.60     18.63 o 
   5   1  18       83.58       83.50     32.99 o 
   6   1  18      201.61      223.25     46.30 o 
   7   1  18      356.46      316.93     51.62 o 
   8   1  18      190.12      174.22     42.99 o 
 -10   2  18        5.94       20.50     30.97 o 
  -9   2  18       18.10      -14.62     25.63 o 
  -8   2  18       10.11       21.03     28.18 o 
  -7   2  18      750.62      789.24     70.28 o 
  -6   2  18       12.43       -5.40     24.57 o 
  -5   2  18     1235.18     1399.05     85.92 o 
  -4   2  18       70.54       50.73     25.58 o 
  -3   2  18      727.43      681.96     49.59 o 
  -2   2  18        0.02       16.52     16.59 o 
  -1   2  18       44.05        0.34     14.81 o 
   0   2  18        8.94       16.84     15.70 o 
   1   2  18      996.59      920.87     56.18 o 
   2   2  18      109.31       81.71     18.15 o 
   3   2  18      689.82      720.74     40.56 o 
   4   2  18       17.29       24.96     35.46 o 
   5   2  18      836.91      900.14     73.06 o 
   6   2  18        7.48      -21.46     26.68 o 
   7   2  18      153.07      207.45     44.01 o 
   8   2  18       16.29       -3.15     27.05 o 
 -10   3  18      109.64      169.45     89.29 o 
  -9   3  18      394.23      311.18     50.86 o 
  -8   3  18      224.16      241.32     51.20 o 
  -7   3  18      427.58      407.93     66.16 o 
  -6   3  18      151.04      219.91     41.93 o 
  -5   3  18       32.12       14.38     21.08 o 
  -4   3  18       24.44       72.94     24.86 o 
  -3   3  18      547.76      504.51     57.45 o 
  -2   3  18      500.59      513.74     45.28 o 
  -1   3  18      907.15      867.64     54.53 o 
   0   3  18      296.82      336.16     36.68 o 
   1   3  18     1505.50     1502.60     57.04 o 
   2   3  18       26.52       28.52     16.84 o 
   3   3  18       90.51       76.26     32.36 o 
   4   3  18       47.30       51.34     31.58 o 
   5   3  18       40.62       42.64     30.30 o 
   6   3  18       10.88       12.23     29.58 o 
   7   3  18      302.13      281.30     50.05 o 
 -10   4  18       50.07        7.14     40.99 o 
  -9   4  18       46.24       -0.31     31.57 o 
  -8   4  18        0.28       14.46     31.50 o 
  -7   4  18        5.49      -24.91     24.91 o 
  -6   4  18      468.12      435.67    106.56 o 
  -5   4  18       87.17       76.59     28.84 o 
  -4   4  18     1022.94      975.70     60.62 o 
  -3   4  18      100.51       93.51     28.19 o 
  -2   4  18      605.15      561.74     58.23 o 
  -1   4  18       72.67       49.14     24.61 o 
   0   4  18        2.39        1.59     16.67 o 
   1   4  18       19.88       24.81     18.13 o 
   2   4  18      422.38      484.66     45.36 o 
   3   4  18       22.45       10.80     28.44 o 
   4   4  18     1069.05     1104.66     78.75 o 
   5   4  18       94.71       73.04     42.35 o 
   6   4  18      733.39      775.37    110.73 o 
   7   4  18        5.78       15.92     30.55 o 
  -9   5  18      115.35       91.89     41.13 o 
  -8   5  18      165.12      155.33     43.58 o 
  -7   5  18       57.31       28.15     34.44 o 
  -6   5  18      172.30      139.24     57.49 o 
  -5   5  18        9.72        6.80     19.93 o 
  -4   5  18       41.67       52.35     37.05 o 
  -3   5  18        8.82       36.80     22.24 o 
  -2   5  18      597.66      559.88     50.19 o 
  -1   5  18      406.56      451.79     54.83 o 
   0   5  18      954.04     1003.57    100.27 o 
   1   5  18      194.63      253.61     42.74 o 
   2   5  18      162.23      272.47     71.26 o 
   3   5  18       91.73       46.99     34.69 o 
   4   5  18        5.37       28.84     31.11 o 
   5   5  18       45.07      115.35     36.38 o 
   6   5  18      318.68      330.47     51.95 o 
  -8   6  18       14.03      -22.15     32.77 o 
  -7   6  18      160.66      176.21     46.67 o 
  -6   6  18       45.94       54.88     39.15 o 
  -5   6  18      448.18      420.19     48.14 o 
  -4   6  18       59.02       94.02     36.28 o 
  -3   6  18      463.34      465.65     59.83 o 
  -2   6  18        2.57       31.39     27.39 o 
  -1   6  18       92.82       72.58     33.70 o 
   0   6  18        8.76        7.67     23.85 o 
   1   6  18      193.13      200.54     41.96 o 
   2   6  18       29.83       46.43     52.55 o 
   3   6  18      334.22      387.40    176.46 o 
   4   6  18        0.11       -3.05     44.31 o 
   5   6  18      254.64      200.63     50.17 o 
   6   6  18       60.71       73.30     63.10 o 
  -7   7  18      135.04      222.81     70.07 o 
  -6   7  18        0.04       50.42     37.25 o 
  -5   7  18       17.01       48.93     35.89 o 
  -4   7  18       24.85       81.06     36.80 o 
  -3   7  18      251.10      314.41    116.08 o 
  -2   7  18       91.77       89.97     34.85 o 
  -1   7  18      626.77      597.02     68.04 o 
   0   7  18       97.57       94.87     55.02 o 
   1   7  18      205.24      192.29     43.05 o 
   2   7  18       77.24       99.50     59.02 o 
   3   7  18       85.40      114.97     54.60 o 
   4   7  18       14.36       19.14     40.14 o 
   5   7  18        5.93      -30.44     51.19 o 
  -6   8  18      279.57      214.14     62.42 o 
  -5   8  18       86.79       87.12     41.32 o 
  -4   8  18      281.55      244.72    145.68 o 
  -3   8  18      148.50      298.68    143.89 o 
  -2   8  18      148.77      209.96     50.51 o 
  -1   8  18       56.70       76.92     98.99 o 
   0   8  18        0.40       10.42     29.79 o 
   1   8  18       51.39      133.00     68.20 o 
  -3   9  18        0.28      -21.43     29.25 o 
  -2   9  18      109.86       98.82     48.98 o 
  -1   9  18       48.48       34.19     38.61 o 
  -9   0  19       83.45      109.53     53.92 o 
  -7   0  19      363.67      483.05     82.83 o 
  -5   0  19      633.04      703.00     93.72 o 
  -3   0  19       76.12       60.55     35.21 o 
  -1   0  19       59.67       97.67     30.24 o 
   1   0  19     1179.60     1253.76     72.14 o 
   3   0  19     1385.55     1376.96     74.74 o 
   5   0  19      210.82      199.34     62.76 o 
   7   0  19       71.17       59.87     51.87 o 
 -10   1  19       85.87       65.91     35.69 o 
  -9   1  19       67.40       43.37     35.12 o 
  -8   1  19       74.67      132.97     37.99 o 
  -7   1  19        5.95      -22.36     26.19 o 
  -6   1  19        7.91      -12.87     26.09 o 
  -5   1  19       28.17       -5.27     24.74 o 
  -4   1  19      491.85      347.92     48.45 o 
  -3   1  19      624.35      621.87     67.87 o 
  -2   1  19      757.84      834.58     73.95 o 
  -1   1  19      531.07      585.16     66.66 o 
   0   1  19      450.18      438.85     34.59 o 
   1   1  19      182.50      141.64     32.26 o 
   2   1  19       30.48       21.89     15.19 o 
   3   1  19       71.76       47.00     17.27 o 
   4   1  19      285.78      258.87     45.90 o 
   5   1  19      221.34      252.44     46.95 o 
   6   1  19      499.61      533.70     64.37 o 
   7   1  19      163.40      151.63     45.38 o 
 -10   2  19      181.31      225.90     48.15 o 
  -9   2  19        8.10      -24.25     32.83 o 
  -8   2  19      460.60      482.26     83.34 o 
  -7   2  19        2.23        0.62     26.18 o 
  -6   2  19      766.28      801.50     71.84 o 
  -5   2  19       28.22       25.20     27.15 o 
  -4   2  19      170.86      232.11     45.58 o 
  -3   2  19        0.01        3.89     24.32 o 
  -2   2  19      237.81      143.11     26.98 o 
  -1   2  19       21.10       11.80     16.25 o 
   0   2  19      624.12      669.50     48.95 o 
   1   2  19        0.13       18.02     15.56 o 
   2   2  19      664.42      606.72     40.02 o 
   3   2  19       23.95       27.43     20.13 o 
   4   2  19      492.95      540.23     62.60 o 
   5   2  19        8.02       16.14     28.32 o 
   6   2  19       54.14       32.11     42.27 o 
   7   2  19       10.45      -29.22     29.22 o 
  -9   3  19      115.78      109.45     46.86 o 
  -8   3  19       77.89      145.35     40.67 o 
  -7   3  19        0.42       -0.47     28.74 o 
  -6   3  19       72.48       88.63     34.88 o 
  -5   3  19      251.78      255.64     45.14 o 
  -4   3  19      618.07      656.59     64.71 o 
  -3   3  19      164.47      132.07     28.34 o 
  -2   3  19      624.75      624.24     50.26 o 
  -1   3  19      136.38      152.90     27.86 o 
   0   3  19      483.84      420.56     41.37 o 
   1   3  19        0.81       -2.31     13.58 o 
   2   3  19       50.29       39.27     20.42 o 
   3   3  19        1.02      -18.42     26.15 o 
   4   3  19      190.26      182.64     43.20 o 
   5   3  19       46.10       40.32     51.79 o 
   6   3  19      466.34      534.50     96.10 o 
  -9   4  19      103.46       66.22     38.92 o 
  -8   4  19        1.63        4.53     34.87 o 
  -7   4  19      573.30      621.59     67.70 o 
  -6   4  19       59.61       84.38     34.38 o 
  -5   4  19      483.85      409.23     53.70 o 
  -4   4  19       69.24       76.39     26.68 o 
  -3   4  19       16.22       33.62     21.79 o 
  -2   4  19       29.00       16.80     23.74 o 
  -1   4  19       64.23       83.20     25.53 o 
   0   4  19        4.15       10.14     19.19 o 
   1   4  19     1337.92     1370.49     88.87 o 
   2   4  19      170.77      170.67     30.90 o 
   3   4  19      682.87      725.52     70.08 o 
   4   4  19       43.66       19.24     31.75 o 
   5   4  19      106.12      113.96     39.63 o 
   6   4  19        0.01       -6.81     27.48 o 
  -8   5  19        2.18      -28.13     28.13 o 
  -7   5  19        1.23       -6.35     29.50 o 
  -6   5  19        0.25       18.02     25.26 o 
  -5   5  19      224.50      224.97     37.81 o 
  -4   5  19       89.39       88.57     30.96 o 
  -3   5  19      352.20      377.04     48.78 o 
  -2   5  19      307.89      431.06     47.20 o 
  -1   5  19      480.08      499.85     47.75 o 
   0   5  19      112.43      127.54     36.24 o 
   1   5  19       31.88        1.73     28.49 o 
   2   5  19        0.17       40.48     50.17 o 
   3   5  19       44.12       65.58     37.88 o 
   4   5  19       94.82      119.10     40.82 o 
   5   5  19      308.69      338.00     55.46 o 
   6   5  19       90.57      107.66     61.40 o 
  -7   6  19       35.56       73.10     38.81 o 
  -6   6  19      338.93      325.59     86.74 o 
  -5   6  19       22.66       18.60     25.37 o 
  -4   6  19       97.33       94.68     37.97 o 
  -3   6  19       10.99       21.61     60.38 o 
  -2   6  19       44.90       48.01     31.66 o 
  -1   6  19       11.52       58.24     34.61 o 
   0   6  19      460.24      628.94     69.79 o 
   1   6  19       77.47       67.01     34.11 o 
   2   6  19       73.86      109.02     61.40 o 
   3   6  19        0.21       -7.14     44.73 o 
   4   6  19      182.99      208.83     48.38 o 
   5   6  19       12.05       -1.02     52.89 o 
  -6   7  19       34.70       77.40    108.17 o 
  -5   7  19       48.97       89.94     78.07 o 
  -4   7  19      386.45      426.03     78.41 o 
  -3   7  19      127.13      143.85     43.89 o 
  -2   7  19      331.83      416.21     64.38 o 
  -1   7  19       48.69       58.60     32.73 o 
   0   7  19       95.82      107.42     38.58 o 
   1   7  19        2.02       50.17     55.96 o 
   2   7  19        1.71       51.53     55.45 o 
  -4   8  19       30.55        0.34     32.66 o 
  -3   8  19       10.18       51.87     37.93 o 
  -2   8  19        2.34       30.78     37.76 o 
  -1   8  19       76.31       30.27     37.93 o 
   0   8  19      127.29      175.86     60.72 o 
  -8   0  20      243.22      339.49     77.56 o 
  -6   0  20      116.27      169.91     58.68 o 
  -4   0  20       45.95       25.51     32.32 o 
  -2   0  20      385.17      363.65     70.25 o 
   0   0  20     1185.22     1201.99    115.25 o 
   2   0  20      270.00      275.55     42.29 o 
   4   0  20       51.99       87.42     50.51 o 
   6   0  20      250.70      138.79     64.63 o 
  -9   1  20        1.12      -13.73     29.22 o 
  -8   1  20        0.74       11.81     32.29 o 
  -7   1  20      100.87       44.68     35.75 o 
  -6   1  20      157.25      114.20     38.95 o 
  -5   1  20      350.48      450.10     59.41 o 
  -4   1  20      552.77      465.01    146.96 o 
  -3   1  20      224.90      183.86     36.62 o 
  -2   1  20       74.59       47.22     23.74 o 
  -1   1  20       39.82       33.86     23.98 o 
   0   1  20        0.26       -2.69     16.67 o 
   1   1  20       78.64       61.48     19.60 o 
   2   1  20       89.08       79.50     19.25 o 
   3   1  20      384.65      444.53     35.94 o 
   4   1  20      269.86      301.70     51.94 o 
   5   1  20      379.93      460.42     62.35 o 
   6   1  20      173.83      185.26     47.62 o 
  -9   2  20      300.23      333.68     87.85 o 
  -8   2  20       13.15       19.79     32.86 o 
  -7   2  20      220.08      250.72     49.13 o 
  -6   2  20        2.18        2.72     26.03 o 
  -5   2  20        2.99       -8.56     21.45 o 
  -4   2  20       10.93      -21.49     21.49 o 
  -3   2  20      596.53      565.52     60.35 o 
  -2   2  20       17.48       -3.03     17.39 o 
  -1   2  20      535.14      509.69     46.25 o 
   0   2  20        4.74       25.82     17.40 o 
   1   2  20      567.87      548.87     40.06 o 
   2   2  20        2.65        2.02     14.14 o 
   3   2  20      140.50      167.03     31.41 o 
   4   2  20       11.03       46.22     45.58 o 
   5   2  20        0.18       -1.32     28.73 o 
   6   2  20       35.80       28.23     51.36 o 
  -8   3  20      101.18      124.32     41.43 o 
  -7   3  20      105.44      129.27     39.69 o 
  -6   3  20      161.69      133.79     52.22 o 
  -5   3  20      364.06      311.19     50.27 o 
  -4   3  20      131.66      186.16     40.71 o 
  -3   3  20      215.14      213.86     35.17 o 
  -2   3  20       62.34       54.13     22.50 o 
  -1   3  20       27.81        0.01     17.37 o 
   0   3  20        0.28       11.35     20.98 o 
   1   3  20       23.25       24.45     19.14 o 
   2   3  20       95.14       76.22     21.47 o 
   3   3  20      296.89      332.24     53.80 o 
   4   3  20       37.91       94.09     38.83 o 
   5   3  20      409.14      523.68     67.13 o 
   6   3  20       43.82       42.01     53.92 o 
  -8   4  20      212.45      194.46     46.75 o 
  -7   4  20       14.64       -0.30     29.59 o 
  -6   4  20       81.27       67.65     34.26 o 
  -5   4  20       36.64       50.18     29.30 o 
  -4   4  20       49.03       85.97     32.33 o 
  -3   4  20        1.72        4.46     19.53 o 
  -2   4  20      274.45      255.70     36.89 o 
  -1   4  20       17.91       29.58     22.13 o 
   0   4  20      884.31      903.61     60.68 o 
   1   4  20      151.58      119.58     28.27 o 
   2   4  20      152.86      227.06     70.58 o 
   3   4  20        4.94       11.90     33.46 o 
   4   4  20        6.96       22.31     34.29 o 
   5   4  20        7.58      -17.18     49.83 o 
  -7   5  20       63.57       34.17     34.37 o 
  -6   5  20      155.93      124.17     37.41 o 
  -5   5  20      116.20      143.41     39.11 o 
  -4   5  20      337.40      392.31     46.02 o 
  -3   5  20       92.05      142.95     32.52 o 
  -2   5  20      100.28       60.68     24.91 o 
  -1   5  20       28.88       53.14     32.23 o 
   0   5  20        0.45        2.66     42.09 o 
   1   5  20      168.78      168.19     41.44 o 
   2   5  20      306.41      271.80     76.03 o 
   3   5  20       68.14      128.92     58.68 o 
   4   5  20      254.61      143.89     67.69 o 
   5   5  20      115.36       86.91     60.89 o 
  -6   6  20        1.17      -17.37     27.37 o 
  -5   6  20        1.69       34.57     33.58 o 
  -4   6  20       21.71        7.23     38.35 o 
  -3   6  20      178.53      189.81     46.53 o 
  -2   6  20        7.67       52.82     32.86 o 
  -1   6  20      166.26      209.77     46.76 o 
   0   6  20        5.91       69.02     34.20 o 
   1   6  20      103.95       61.40     63.27 o 
   2   6  20        0.14      -27.38     46.94 o 
  -4   7  20       60.72      168.05     75.09 o 
  -3   7  20       78.68       90.20     80.19 o 
  -2   7  20       27.16       16.71     34.43 o 
  -1   7  20       17.96       -8.67     32.32 o 
   0   7  20       46.89       72.28     46.60 o 
  -7   0  21       40.61      -14.46     43.54 o 
  -5   0  21       52.87       67.52     50.17 o 
  -3   0  21      498.82      393.08     75.01 o 
  -1   0  21      420.35      304.80     66.33 o 
   1   0  21       93.49       79.42     28.28 o 
   3   0  21        1.88       15.15     23.99 o 
   5   0  21      189.21      339.83     84.53 o 
  -8   1  21      119.71       71.84     38.69 o 
  -7   1  21      184.48      213.13     46.76 o 
  -6   1  21      114.97       67.03     32.93 o 
  -5   1  21      131.82      140.92     57.74 o 
  -4   1  21       51.78       48.19     41.92 o 
  -3   1  21        3.83      -13.77     36.57 o 
  -2   1  21        0.78        3.67     21.08 o 
  -1   1  21       40.60       31.62     19.44 o 
   0   1  21      164.35      117.19     27.25 o 
   1   1  21      163.70      169.44     27.01 o 
   2   1  21      314.05      357.79     35.18 o 
   3   1  21      120.10       75.43     25.50 o 
   4   1  21      160.12      104.67     40.20 o 
   5   1  21      166.97      151.71     46.93 o 
  -8   2  21        2.45        0.92     33.25 o 
  -7   2  21        3.69      -15.10     29.52 o 
  -6   2  21      123.08       62.91     37.40 o 
  -5   2  21        9.51        7.84     24.58 o 
  -4   2  21      469.81      514.30     62.09 o 
  -3   2  21        7.01       15.66     23.02 o 
  -2   2  21      253.14      175.56     68.71 o 
  -1   2  21        0.10       12.81     17.18 o 
   0   2  21      199.82      199.02     32.30 o 
   1   2  21        2.42       -6.40     17.08 o 
   2   2  21        1.71       -3.09     15.95 o 
   3   2  21        1.42        1.29     22.66 o 
   4   2  21      137.94      128.82     43.68 o 
   5   2  21        1.12       -0.17     53.75 o 
  -7   3  21      126.76      106.98     40.23 o 
  -6   3  21      108.88       78.73     38.16 o 
  -5   3  21      101.88       58.38     31.69 o 
  -4   3  21       89.61      109.44     77.47 o 
  -3   3  21        8.04        3.47     37.16 o 
  -2   3  21        0.22       20.64     19.43 o 
  -1   3  21       40.15       71.87     24.28 o 
   0   3  21      115.31      117.92     27.48 o 
   1   3  21       86.14       73.19     33.45 o 
   2   3  21      281.77      354.99     47.34 o 
   3   3  21       43.67       56.80     37.80 o 
   4   3  21      248.83      275.76     56.48 o 
   5   3  21        9.12       19.22     56.98 o 
  -7   4  21        0.11      -24.62     29.90 o 
  -6   4  21       12.36      -23.61     24.83 o 
  -5   4  21       75.96       82.07     34.28 o 
  -4   4  21        0.50        0.77     33.68 o 
  -3   4  21      385.75      380.60     46.44 o 
  -2   4  21        7.96       13.82     21.95 o 
  -1   4  21      345.49      428.79     57.57 o 
   0   4  21        7.22       -3.98     20.64 o 
   1   4  21        8.91      -19.79     25.67 o 
   2   4  21       31.52       98.14     54.26 o 
   3   4  21       16.65       20.75     51.36 o 
   4   4  21        0.17       85.38     60.38 o 
  -6   5  21       81.18       52.79     33.52 o 
  -5   5  21      110.01       68.35     31.94 o 
  -4   5  21        0.21       12.41     28.21 o 
  -3   5  21        0.55        1.79     29.97 o 
  -2   5  21        0.45       19.59     22.16 o 
  -1   5  21       59.83       49.43     33.09 o 
   0   5  21       65.00       81.46     48.81 o 
   1   5  21      284.19      203.34     60.89 o 
   2   5  21       94.64      190.15     72.11 o 
  -4   6  21      168.77      289.65     88.10 o 
  -3   6  21        8.17       10.16     54.09 o 
  -2   6  21      126.88      158.33     44.04 o 
  -1   6  21        0.08        8.49     31.00 o 
   0   6  21      259.80      243.73     67.86 o 
  -6   0  22      165.53      258.36     74.67 o 
  -4   0  22      208.10      193.56     61.40 o 
  -2   0  22      125.10       86.57     46.60 o 
   0   0  22       21.57      -26.02     26.02 o 
   2   0  22       94.98      142.98     37.47 o 
   4   0  22      263.69      268.22     77.05 o 
  -7   1  22       21.14      -13.12     31.48 o 
  -6   1  22       13.20       23.58     34.21 o 
  -5   1  22        3.88        6.37     27.79 o 
  -4   1  22       15.05       21.67     25.84 o 
  -3   1  22       53.39       41.02     26.83 o 
  -2   1  22       89.42       57.15     27.84 o 
  -1   1  22      197.68      173.95     39.66 o 
   0   1  22       76.98       81.28     26.12 o 
   1   1  22      154.01      203.33     36.50 o 
   2   1  22       56.97       63.73     23.35 o 
   3   1  22       49.56       49.52     25.22 o 
   4   1  22        5.28       39.63     58.68 o 
  -6   2  22       11.25       -7.74     32.41 o 
  -5   2  22      180.78      187.85     64.46 o 
  -4   2  22        0.44       17.82     27.50 o 
  -3   2  22      145.93      106.91     34.97 o 
  -2   2  22        0.41       -3.21     21.93 o 
  -1   2  22       34.80       71.05     25.46 o 
   0   2  22        2.26        6.99     18.99 o 
   1   2  22       82.73       71.03     26.63 o 
   2   2  22        2.85        8.11     18.33 o 
   3   2  22      222.43      255.64     39.63 o 
   4   2  22       17.44       18.54     56.13 o 
  -6   3  22       18.84      -30.11     32.51 o 
  -5   3  22        3.65       -0.79     29.88 o 
  -4   3  22       50.09      103.14     38.05 o 
  -3   3  22       51.44       45.05     27.87 o 
  -2   3  22       43.56       51.25     29.76 o 
  -1   3  22      177.57      165.36     34.05 o 
   0   3  22       67.64       71.05     26.35 o 
   1   3  22      156.38      139.59     30.66 o 
   2   3  22       15.05       13.31     63.52 o 
   3   3  22      102.17       95.42     57.83 o 
   4   3  22       12.64        2.72     56.98 o 
  -5   4  22        1.30        6.71     44.65 o 
  -4   4  22      266.09      200.44     47.13 o 
  -3   4  22       22.35       25.14     29.08 o 
  -2   4  22       41.72       17.43     29.84 o 
  -1   4  22       11.35       24.07     23.82 o 
   0   4  22        0.60        7.64     23.03 o 
   1   4  22       17.30        7.72     31.03 o 
  -4   5  22       43.10       52.97     33.85 o 
  -3   5  22        7.17       -0.25     38.71 o 
  -2   5  22       84.41       91.64     30.98 o 
  -1   5  22       54.75       18.34     35.17 o 
   0   5  22      143.63       95.76     54.43 o 
  -5   0  23      104.46       57.83     59.02 o 
  -3   0  23        8.36      -28.57     28.57 o 
  -1   0  23       12.36       22.28     37.08 o 
   1   0  23      161.02      166.95     42.69 o 
  -5   1  23       51.68       66.02     33.90 o 
  -4   1  23       78.64      109.93     39.46 o 
  -3   1  23       43.86       64.52     31.90 o 
  -2   1  23      108.58       58.09     46.52 o 
  -1   1  23       94.47       67.09     42.10 o 
   0   1  23       79.21       57.96     30.24 o 
   1   1  23        3.53       14.32     22.39 o 
   2   1  23        3.94       -5.79     18.22 o 
   3   1  23        4.10       -6.80     30.44 o 
  -5   2  23        0.17      -15.66     28.23 o 
  -4   2  23       38.51        8.35     28.57 o 
  -3   2  23        3.60      -20.11     22.80 o 
  -2   2  23       19.68       37.60     28.18 o 
  -1   2  23       11.16        4.42     23.27 o 
   0   2  23      207.20      184.53     36.11 o 
   1   2  23       10.42       -4.16     22.30 o 
   2   2  23      145.13      156.48     52.73 o 
  -4   3  23       52.73       61.39     54.43 o 
  -3   3  23       39.47        0.69     25.28 o 
  -2   3  23      117.82       94.26     44.48 o 
  -1   3  23       28.35       72.52     28.07 o 
   0   3  23      126.55      146.53     33.62 o 
   1   3  23       11.98       -1.10     26.07 o 
  -2   4  23        2.54       -3.67     25.99 o 
  -1   4  23        1.76       13.14     29.85 o 
                                                 
